# Supplementary material for: Whole cell response to receptor stimulation involves many deep and distributed subcellular biochemical processes
Source: J Biol Chem. 2022 Aug 1;298(10):102325. doi: 10.1016/j.jbc.2022.102325 (PMC9520007; doi:10.1016/j.jbc.2022.102325)
Supplement: Supplemental Table S1 [file mmc2.zip › jbc_00102325_Suppl_table_1_DEGs_mmc2.txt]

Integration_group	Dataset_name	Timepoint	Timeunit	Dataset_color	NCBI_official_gene_symbol	Minus_log10_pval_or_adj_pval	Significance_value_type	Log2_fold_change
HU210 minfc1.5-Down	HU210 minfc1.5	2	hrs	DarkOrange	1600012H06RIK	8.71163675227942	Minus_log10_adjusted_pvalue	-0.786494374275208
HU210 minfc1.5-Up	HU210 minfc1.5	2	hrs	Gold	1700030C12RIK	3.28421970474454	Minus_log10_adjusted_pvalue	1.4093953371048
HU210 minfc1.5-Up	HU210 minfc1.5	2	hrs	Gold	1810021B22RIK	7.41363328157953	Minus_log10_adjusted_pvalue	1.8125855922699
HU210 minfc1.5-Down	HU210 minfc1.5	2	hrs	DarkOrange	2410124H12RIK	1.96542767785639	Minus_log10_adjusted_pvalue	-1.02798020839691
HU210 minfc1.5-Up	HU210 minfc1.5	2	hrs	Gold	3010001F23RIK	4.62920574509628	Minus_log10_adjusted_pvalue	1.02551102638245
HU210 minfc1.5-Down	HU210 minfc1.5	2	hrs	DarkOrange	4930405O22RIK	9.97898445089348	Minus_log10_adjusted_pvalue	-1.96905422210693
HU210 minfc1.5-Up	HU210 minfc1.5	2	hrs	Gold	4933431E20RIK	9.71442918965948	Minus_log10_adjusted_pvalue	0.987867772579193
HU210 minfc1.5-Up	HU210 minfc1.5	2	hrs	Gold	9430038I01RIK	4.50786426408874	Minus_log10_adjusted_pvalue	0.687149465084076
HU210 minfc1.5-Down	HU210 minfc1.5	2	hrs	DarkOrange	9530077C05RIK	6.41180787740019	Minus_log10_adjusted_pvalue	-0.933271884918213
HU210 minfc1.5-Down	HU210 minfc1.5	2	hrs	DarkOrange	A430078I02RIK	3.98355587147219	Minus_log10_adjusted_pvalue	-0.629979252815247
HU210 minfc1.5-Down	HU210 minfc1.5	2	hrs	DarkOrange	A730032A03RIK	9.59030351250383	Minus_log10_adjusted_pvalue	-0.827023804187775
HU210 minfc1.5-Down	HU210 minfc1.5	2	hrs	DarkOrange	ABCA1	2.12879671600986	Minus_log10_adjusted_pvalue	-0.817749798297882
HU210 minfc1.5-Down	HU210 minfc1.5	2	hrs	DarkOrange	ABI3	4.22841766002556	Minus_log10_adjusted_pvalue	-0.66711962223053
HU210 minfc1.5-Down	HU210 minfc1.5	2	hrs	DarkOrange	ABRACL	3.67345933195141	Minus_log10_adjusted_pvalue	-0.595590949058533
HU210 minfc1.5-Down	HU210 minfc1.5	2	hrs	DarkOrange	ACYP2	2.57234352484487	Minus_log10_adjusted_pvalue	-0.634224653244019
HU210 minfc1.5-Down	HU210 minfc1.5	2	hrs	DarkOrange	ADI1	5.82125319002896	Minus_log10_adjusted_pvalue	-0.586206674575806
HU210 minfc1.5-Up	HU210 minfc1.5	2	hrs	Gold	AGBL4	2.59313805362871	Minus_log10_adjusted_pvalue	1.60797822475433
HU210 minfc1.5-Down	HU210 minfc1.5	2	hrs	DarkOrange	AHSG	1.6034885516045	Minus_log10_adjusted_pvalue	-0.692135632038116
HU210 minfc1.5-Up	HU210 minfc1.5	2	hrs	Gold	AIRE	5.44491765361152	Minus_log10_adjusted_pvalue	1.56888449192047
HU210 minfc1.5-Down	HU210 minfc1.5	2	hrs	DarkOrange	AKIP1	1.38987984437024	Minus_log10_adjusted_pvalue	-1.29909312725067
HU210 minfc1.5-Down	HU210 minfc1.5	2	hrs	DarkOrange	ANKHD1	∞	Minus_log10_adjusted_pvalue	-0.84724897146225
HU210 minfc1.5-Down	HU210 minfc1.5	2	hrs	DarkOrange	ANKRD29	1.62187657421624	Minus_log10_adjusted_pvalue	-0.796705186367035
HU210 minfc1.5-Up	HU210 minfc1.5	2	hrs	Gold	ANXA9	∞	Minus_log10_adjusted_pvalue	1.51447808742523
HU210 minfc1.5-Up	HU210 minfc1.5	2	hrs	Gold	ARC	10.2774137902344	Minus_log10_adjusted_pvalue	0.631623566150665
HU210 minfc1.5-Down	HU210 minfc1.5	2	hrs	DarkOrange	ARPP21	7.69990691595041	Minus_log10_adjusted_pvalue	-1.14732110500336
HU210 minfc1.5-Down	HU210 minfc1.5	2	hrs	DarkOrange	ATP11C	∞	Minus_log10_adjusted_pvalue	-1.16449880599976
HU210 minfc1.5-Down	HU210 minfc1.5	2	hrs	DarkOrange	ATP5K	13.2141678049334	Minus_log10_adjusted_pvalue	-1.06391847133636
HU210 minfc1.5-Up	HU210 minfc1.5	2	hrs	Gold	ATP6V1C2	3.25941155875521	Minus_log10_adjusted_pvalue	1.57151556015015
HU210 minfc1.5-Down	HU210 minfc1.5	2	hrs	DarkOrange	ATXN3	2.79690454050237	Minus_log10_adjusted_pvalue	-0.678702890872955
HU210 minfc1.5-Down	HU210 minfc1.5	2	hrs	DarkOrange	BATF2	10.4110138430555	Minus_log10_adjusted_pvalue	-2.00742864608765
HU210 minfc1.5-Up	HU210 minfc1.5	2	hrs	Gold	BBS12	∞	Minus_log10_adjusted_pvalue	1.59401857852936
HU210 minfc1.5-Down	HU210 minfc1.5	2	hrs	DarkOrange	BC028528	2.3399726195271	Minus_log10_adjusted_pvalue	-0.628514885902405
HU210 minfc1.5-Up	HU210 minfc1.5	2	hrs	Gold	BC049762	3.7735650725849	Minus_log10_adjusted_pvalue	1.42237198352814
HU210 minfc1.5-Down	HU210 minfc1.5	2	hrs	DarkOrange	BC065397	2.85809578116433	Minus_log10_adjusted_pvalue	-0.717366278171539
HU210 minfc1.5-Up	HU210 minfc1.5	2	hrs	Gold	BMF	12.5716788695613	Minus_log10_adjusted_pvalue	1.53430366516113
HU210 minfc1.5-Up	HU210 minfc1.5	2	hrs	Gold	BRICD5	6.99732430729976	Minus_log10_adjusted_pvalue	1.71137750148773
HU210 minfc1.5-Up	HU210 minfc1.5	2	hrs	Gold	CACNB2	2.64482443646784	Minus_log10_adjusted_pvalue	1.86026787757874
HU210 minfc1.5-Up	HU210 minfc1.5	2	hrs	Gold	CAMTA1	1.62866057254569	Minus_log10_adjusted_pvalue	0.741735875606537
HU210 minfc1.5-Down	HU210 minfc1.5	2	hrs	DarkOrange	CASC1	9.3957782768641	Minus_log10_adjusted_pvalue	-2.45034313201904
HU210 minfc1.5-Up	HU210 minfc1.5	2	hrs	Gold	CCDC103	1.65218423254897	Minus_log10_adjusted_pvalue	0.597498714923859
HU210 minfc1.5-Up	HU210 minfc1.5	2	hrs	Gold	CCDC24	∞	Minus_log10_adjusted_pvalue	1.37346363067627
HU210 minfc1.5-Down	HU210 minfc1.5	2	hrs	DarkOrange	CCDC34OS	2.1665564577064	Minus_log10_adjusted_pvalue	-0.595284998416901
HU210 minfc1.5-Down	HU210 minfc1.5	2	hrs	DarkOrange	CCDC80	3.22425633049324	Minus_log10_adjusted_pvalue	-1.47357249259949
HU210 minfc1.5-Up	HU210 minfc1.5	2	hrs	Gold	CDH18	2.17125570104785	Minus_log10_adjusted_pvalue	0.930580258369446
HU210 minfc1.5-Down	HU210 minfc1.5	2	hrs	DarkOrange	CEP295NL	4.58683438741146	Minus_log10_adjusted_pvalue	-0.62842059135437
HU210 minfc1.5-Down	HU210 minfc1.5	2	hrs	DarkOrange	CEP85L	3.87174293507054	Minus_log10_adjusted_pvalue	-0.978683471679688
HU210 minfc1.5-Down	HU210 minfc1.5	2	hrs	DarkOrange	CFAP53	7.41977774900014	Minus_log10_adjusted_pvalue	-1.76666212081909
HU210 minfc1.5-Down	HU210 minfc1.5	2	hrs	DarkOrange	CGN	5.90842799724963	Minus_log10_adjusted_pvalue	-0.713805496692657
HU210 minfc1.5-Down	HU210 minfc1.5	2	hrs	DarkOrange	CHN1	5.06922206474365	Minus_log10_adjusted_pvalue	-0.625456869602203
HU210 minfc1.5-Up	HU210 minfc1.5	2	hrs	Gold	CHRD	6.4559704063497	Minus_log10_adjusted_pvalue	1.25075554847717
HU210 minfc1.5-Down	HU210 minfc1.5	2	hrs	DarkOrange	CNTF	1.43106175729006	Minus_log10_adjusted_pvalue	-0.651693284511566
HU210 minfc1.5-Up	HU210 minfc1.5	2	hrs	Gold	COL22A1	2.09345540294483	Minus_log10_adjusted_pvalue	0.589532613754272
HU210 minfc1.5-Up	HU210 minfc1.5	2	hrs	Gold	COL9A3	3.98201141928925	Minus_log10_adjusted_pvalue	1.24133408069611
HU210 minfc1.5-Down	HU210 minfc1.5	2	hrs	DarkOrange	COQ8A	5.18010417313102	Minus_log10_adjusted_pvalue	-0.643078088760376
HU210 minfc1.5-Up	HU210 minfc1.5	2	hrs	Gold	CPSF4L	1.34211461118929	Minus_log10_adjusted_pvalue	1.28332662582397
HU210 minfc1.5-Down	HU210 minfc1.5	2	hrs	DarkOrange	CYB561A3	∞	Minus_log10_adjusted_pvalue	-1.2155669927597
HU210 minfc1.5-Up	HU210 minfc1.5	2	hrs	Gold	CYP2T4	9.6924098431687	Minus_log10_adjusted_pvalue	1.03606009483337
HU210 minfc1.5-Down	HU210 minfc1.5	2	hrs	DarkOrange	CYSRT1	2.74492298316148	Minus_log10_adjusted_pvalue	-0.808922529220581
HU210 minfc1.5-Up	HU210 minfc1.5	2	hrs	Gold	D630013N20RIK	7.24718740383491	Minus_log10_adjusted_pvalue	1.37429916858673
HU210 minfc1.5-Up	HU210 minfc1.5	2	hrs	Gold	DGLUCY	5.66124874181351	Minus_log10_adjusted_pvalue	0.609924137592316
HU210 minfc1.5-Up	HU210 minfc1.5	2	hrs	Gold	DOC2A	4.46477300823729	Minus_log10_adjusted_pvalue	0.897100925445557
HU210 minfc1.5-Down	HU210 minfc1.5	2	hrs	DarkOrange	DOCK2	∞	Minus_log10_adjusted_pvalue	-0.904880225658417
HU210 minfc1.5-Up	HU210 minfc1.5	2	hrs	Gold	DRAM2	4.15016186609931	Minus_log10_adjusted_pvalue	0.597954213619232
HU210 minfc1.5-Up	HU210 minfc1.5	2	hrs	Gold	DUSP4	2.65455567860602	Minus_log10_adjusted_pvalue	0.623882591724396
HU210 minfc1.5-Up	HU210 minfc1.5	2	hrs	Gold	DUSP6	3.60763724933669	Minus_log10_adjusted_pvalue	0.647386610507965
HU210 minfc1.5-Up	HU210 minfc1.5	2	hrs	Gold	DYNLT5	13.5124756102739	Minus_log10_adjusted_pvalue	2.17003846168518
HU210 minfc1.5-Down	HU210 minfc1.5	2	hrs	DarkOrange	E130218I03RIK	6.11309660067167	Minus_log10_adjusted_pvalue	-0.836958944797516
HU210 minfc1.5-Down	HU210 minfc1.5	2	hrs	DarkOrange	E130307A14RIK	4.50413108489531	Minus_log10_adjusted_pvalue	-0.66093647480011
HU210 minfc1.5-Up	HU210 minfc1.5	2	hrs	Gold	EGR1	∞	Minus_log10_adjusted_pvalue	0.967174768447876
HU210 minfc1.5-Up	HU210 minfc1.5	2	hrs	Gold	EGR2	4.13595134021836	Minus_log10_adjusted_pvalue	1.13970494270325
HU210 minfc1.5-Up	HU210 minfc1.5	2	hrs	Gold	EGR3	9.11957744933916	Minus_log10_adjusted_pvalue	1.4971034526825
HU210 minfc1.5-Up	HU210 minfc1.5	2	hrs	Gold	ELK4	∞	Minus_log10_adjusted_pvalue	1.21942818164825
HU210 minfc1.5-Down	HU210 minfc1.5	2	hrs	DarkOrange	EOGT	3.47137248339757	Minus_log10_adjusted_pvalue	-0.854670763015747
HU210 minfc1.5-Down	HU210 minfc1.5	2	hrs	DarkOrange	FAM171A2	2.85681337412046	Minus_log10_adjusted_pvalue	-0.758356630802155
HU210 minfc1.5-Up	HU210 minfc1.5	2	hrs	Gold	FAM219AOS	4.29048752317075	Minus_log10_adjusted_pvalue	0.755811393260956
HU210 minfc1.5-Down	HU210 minfc1.5	2	hrs	DarkOrange	FANCC	∞	Minus_log10_adjusted_pvalue	-0.863294184207916
HU210 minfc1.5-Down	HU210 minfc1.5	2	hrs	DarkOrange	FCOR	1.96892696409013	Minus_log10_adjusted_pvalue	-0.719430863857269
HU210 minfc1.5-Down	HU210 minfc1.5	2	hrs	DarkOrange	FHIT	6.34670354391349	Minus_log10_adjusted_pvalue	-1.18477582931519
HU210 minfc1.5-Down	HU210 minfc1.5	2	hrs	DarkOrange	FRS3	4.69453685303803	Minus_log10_adjusted_pvalue	-0.709272682666779
HU210 minfc1.5-Up	HU210 minfc1.5	2	hrs	Gold	FSTL3	8.47299815980519	Minus_log10_adjusted_pvalue	0.722504794597626
HU210 minfc1.5-Down	HU210 minfc1.5	2	hrs	DarkOrange	FXYD3	8.34499800728912	Minus_log10_adjusted_pvalue	-1.57491683959961
HU210 minfc1.5-Down	HU210 minfc1.5	2	hrs	DarkOrange	FYCO1	∞	Minus_log10_adjusted_pvalue	-1.08438217639923
HU210 minfc1.5-Down	HU210 minfc1.5	2	hrs	DarkOrange	GATA4	∞	Minus_log10_adjusted_pvalue	-0.791793942451477
HU210 minfc1.5-Down	HU210 minfc1.5	2	hrs	DarkOrange	GFAP	1.42393522209163	Minus_log10_adjusted_pvalue	-0.812685072422028
HU210 minfc1.5-Up	HU210 minfc1.5	2	hrs	Gold	GGT1	3.84370530083023	Minus_log10_adjusted_pvalue	1.04155910015106
HU210 minfc1.5-Down	HU210 minfc1.5	2	hrs	DarkOrange	GLMN	3.46790329749077	Minus_log10_adjusted_pvalue	-0.675807356834412
HU210 minfc1.5-Down	HU210 minfc1.5	2	hrs	DarkOrange	GLOD4	∞	Minus_log10_adjusted_pvalue	-0.754324018955231
HU210 minfc1.5-Down	HU210 minfc1.5	2	hrs	DarkOrange	GM10163	6.38714306921705	Minus_log10_adjusted_pvalue	-0.705484807491302
HU210 minfc1.5-Down	HU210 minfc1.5	2	hrs	DarkOrange	GM10263	4.72136983860729	Minus_log10_adjusted_pvalue	-0.666249930858612
HU210 minfc1.5-Down	HU210 minfc1.5	2	hrs	DarkOrange	GM11100	23.3466205742129	Minus_log10_adjusted_pvalue	-2.03984022140503
HU210 minfc1.5-Down	HU210 minfc1.5	2	hrs	DarkOrange	GM12389	7.25548170300339	Minus_log10_adjusted_pvalue	-0.919431626796722
HU210 minfc1.5-Down	HU210 minfc1.5	2	hrs	DarkOrange	GM14780	4.87023277963555	Minus_log10_adjusted_pvalue	-0.599628269672394
HU210 minfc1.5-Down	HU210 minfc1.5	2	hrs	DarkOrange	GM16364	∞	Minus_log10_adjusted_pvalue	-3.14450812339783
HU210 minfc1.5-Down	HU210 minfc1.5	2	hrs	DarkOrange	GM16570	2.66223335256172	Minus_log10_adjusted_pvalue	-1.10858201980591
HU210 minfc1.5-Down	HU210 minfc1.5	2	hrs	DarkOrange	GM22042	6.03807182072074	Minus_log10_adjusted_pvalue	-1.31238043308258
HU210 minfc1.5-Up	HU210 minfc1.5	2	hrs	Gold	GM22358	∞	Minus_log10_adjusted_pvalue	0.99018520116806
HU210 minfc1.5-Down	HU210 minfc1.5	2	hrs	DarkOrange	GM22422	2.12237758910047	Minus_log10_adjusted_pvalue	-0.914748966693878
HU210 minfc1.5-Down	HU210 minfc1.5	2	hrs	DarkOrange	GM22767	1.85094108971406	Minus_log10_adjusted_pvalue	-0.906420409679413
HU210 minfc1.5-Down	HU210 minfc1.5	2	hrs	DarkOrange	GM23105	1.3854338982024	Minus_log10_adjusted_pvalue	-2.89006924629211
HU210 minfc1.5-Down	HU210 minfc1.5	2	hrs	DarkOrange	GM23238	7.90638573608062	Minus_log10_adjusted_pvalue	-1.28224718570709
HU210 minfc1.5-Down	HU210 minfc1.5	2	hrs	DarkOrange	GM23245	10.4733222205833	Minus_log10_adjusted_pvalue	-1.68232595920563
HU210 minfc1.5-Down	HU210 minfc1.5	2	hrs	DarkOrange	GM24289	1.40496367682884	Minus_log10_adjusted_pvalue	-2.9213695526123
HU210 minfc1.5-Down	HU210 minfc1.5	2	hrs	DarkOrange	GM24616	6.09168122801072	Minus_log10_adjusted_pvalue	-1.64999425411224
HU210 minfc1.5-Down	HU210 minfc1.5	2	hrs	DarkOrange	GM25117	3.33857730545781	Minus_log10_adjusted_pvalue	-0.917232930660248
HU210 minfc1.5-Down	HU210 minfc1.5	2	hrs	DarkOrange	GM25184	3.61867370103584	Minus_log10_adjusted_pvalue	-1.09383499622345
HU210 minfc1.5-Down	HU210 minfc1.5	2	hrs	DarkOrange	GM25776	3.9972768571844	Minus_log10_adjusted_pvalue	-2.21515512466431
HU210 minfc1.5-Down	HU210 minfc1.5	2	hrs	DarkOrange	GM25791	3.28745551886407	Minus_log10_adjusted_pvalue	-1.4669371843338
HU210 minfc1.5-Down	HU210 minfc1.5	2	hrs	DarkOrange	GM26130	1.43519550117529	Minus_log10_adjusted_pvalue	-1.68277680873871
HU210 minfc1.5-Up	HU210 minfc1.5	2	hrs	Gold	GM26205	1.37288209729344	Minus_log10_adjusted_pvalue	0.84727942943573
HU210 minfc1.5-Down	HU210 minfc1.5	2	hrs	DarkOrange	GM26397	∞	Minus_log10_adjusted_pvalue	-1.52668988704681
HU210 minfc1.5-Down	HU210 minfc1.5	2	hrs	DarkOrange	GM26441	∞	Minus_log10_adjusted_pvalue	-1.18728005886078
HU210 minfc1.5-Down	HU210 minfc1.5	2	hrs	DarkOrange	GM26447	12.3876665717985	Minus_log10_adjusted_pvalue	-1.57408714294434
HU210 minfc1.5-Down	HU210 minfc1.5	2	hrs	DarkOrange	GM3940	4.62529381445025	Minus_log10_adjusted_pvalue	-1.33720481395721
HU210 minfc1.5-Down	HU210 minfc1.5	2	hrs	DarkOrange	GM41341	5.22893385051976	Minus_log10_adjusted_pvalue	-0.754552483558655
HU210 minfc1.5-Down	HU210 minfc1.5	2	hrs	DarkOrange	GM45929	7.0471325228237	Minus_log10_adjusted_pvalue	-0.669060409069061
HU210 minfc1.5-Down	HU210 minfc1.5	2	hrs	DarkOrange	GM6285	10.3372572788779	Minus_log10_adjusted_pvalue	-0.92674195766449
HU210 minfc1.5-Up	HU210 minfc1.5	2	hrs	Gold	GM6630	20.8142794006099	Minus_log10_adjusted_pvalue	1.95280694961548
HU210 minfc1.5-Down	HU210 minfc1.5	2	hrs	DarkOrange	GM6903	3.85395574351251	Minus_log10_adjusted_pvalue	-0.623162508010864
HU210 minfc1.5-Up	HU210 minfc1.5	2	hrs	Gold	GM6982	5.2829114503635	Minus_log10_adjusted_pvalue	0.802840173244476
HU210 minfc1.5-Down	HU210 minfc1.5	2	hrs	DarkOrange	GM8839	5.88686252316691	Minus_log10_adjusted_pvalue	-0.62533563375473
HU210 minfc1.5-Down	HU210 minfc1.5	2	hrs	DarkOrange	GNMT	2.75397684413185	Minus_log10_adjusted_pvalue	-0.839592754840851
HU210 minfc1.5-Down	HU210 minfc1.5	2	hrs	DarkOrange	GPR137C	1.31919236296628	Minus_log10_adjusted_pvalue	-0.772271573543549
HU210 minfc1.5-Down	HU210 minfc1.5	2	hrs	DarkOrange	GPR155	2.19505206157137	Minus_log10_adjusted_pvalue	-0.684991598129272
HU210 minfc1.5-Down	HU210 minfc1.5	2	hrs	DarkOrange	GPR68	9.39595438804376	Minus_log10_adjusted_pvalue	-0.751891732215881
HU210 minfc1.5-Down	HU210 minfc1.5	2	hrs	DarkOrange	GRTP1	∞	Minus_log10_adjusted_pvalue	-1.94100415706635
HU210 minfc1.5-Up	HU210 minfc1.5	2	hrs	Gold	GSTM6	2.19858806305613	Minus_log10_adjusted_pvalue	2.00676703453064
HU210 minfc1.5-Down	HU210 minfc1.5	2	hrs	DarkOrange	GTF2IRD2	∞	Minus_log10_adjusted_pvalue	-1.68618059158325
HU210 minfc1.5-Down	HU210 minfc1.5	2	hrs	DarkOrange	H1F1	10.003707734254	Minus_log10_adjusted_pvalue	-1.03747010231018
HU210 minfc1.5-Down	HU210 minfc1.5	2	hrs	DarkOrange	H1F3	7.07736483273272	Minus_log10_adjusted_pvalue	-0.667779266834259
HU210 minfc1.5-Down	HU210 minfc1.5	2	hrs	DarkOrange	H1F4	5.90186871374994	Minus_log10_adjusted_pvalue	-0.774247407913208
HU210 minfc1.5-Down	HU210 minfc1.5	2	hrs	DarkOrange	H1F5	11.9312910823959	Minus_log10_adjusted_pvalue	-1.14542162418365
HU210 minfc1.5-Down	HU210 minfc1.5	2	hrs	DarkOrange	H2AC18	8.82616423132922	Minus_log10_adjusted_pvalue	-0.992016494274139
HU210 minfc1.5-Down	HU210 minfc1.5	2	hrs	DarkOrange	H2AC19	12.8216216880123	Minus_log10_adjusted_pvalue	-1.2432873249054
HU210 minfc1.5-Down	HU210 minfc1.5	2	hrs	DarkOrange	H2AC20	6.69171737526709	Minus_log10_adjusted_pvalue	-0.88161826133728
HU210 minfc1.5-Down	HU210 minfc1.5	2	hrs	DarkOrange	H2BC11	2.81352678364929	Minus_log10_adjusted_pvalue	-0.648710370063782
HU210 minfc1.5-Down	HU210 minfc1.5	2	hrs	DarkOrange	H2BC12	4.02066701489309	Minus_log10_adjusted_pvalue	-0.732639908790588
HU210 minfc1.5-Down	HU210 minfc1.5	2	hrs	DarkOrange	H2BC22	1.66882383158823	Minus_log10_adjusted_pvalue	-0.791451394557953
HU210 minfc1.5-Down	HU210 minfc1.5	2	hrs	DarkOrange	H2BC23	2.02966055652924	Minus_log10_adjusted_pvalue	-0.636665403842926
HU210 minfc1.5-Down	HU210 minfc1.5	2	hrs	DarkOrange	H2BC24	3.96280466964892	Minus_log10_adjusted_pvalue	-0.627467811107635
HU210 minfc1.5-Down	HU210 minfc1.5	2	hrs	DarkOrange	H2BC3	4.9753050172456	Minus_log10_adjusted_pvalue	-0.848467290401459
HU210 minfc1.5-Down	HU210 minfc1.5	2	hrs	DarkOrange	H2BC7	2.96356673010027	Minus_log10_adjusted_pvalue	-0.670255541801453
HU210 minfc1.5-Down	HU210 minfc1.5	2	hrs	DarkOrange	H2BU1-PS	1.92579814804844	Minus_log10_adjusted_pvalue	-0.670421540737152
HU210 minfc1.5-Down	HU210 minfc1.5	2	hrs	DarkOrange	H2-Q6	2.00828495302645	Minus_log10_adjusted_pvalue	-0.591626465320587
HU210 minfc1.5-Down	HU210 minfc1.5	2	hrs	DarkOrange	H3C1	6.1092739049785	Minus_log10_adjusted_pvalue	-0.887910664081573
HU210 minfc1.5-Down	HU210 minfc1.5	2	hrs	DarkOrange	H3C2	5.32989709367156	Minus_log10_adjusted_pvalue	-0.780931353569031
HU210 minfc1.5-Down	HU210 minfc1.5	2	hrs	DarkOrange	H3C3	7.51104902326703	Minus_log10_adjusted_pvalue	-0.917138397693634
HU210 minfc1.5-Down	HU210 minfc1.5	2	hrs	DarkOrange	H4C1	4.89346913390693	Minus_log10_adjusted_pvalue	-0.780638515949249
HU210 minfc1.5-Down	HU210 minfc1.5	2	hrs	DarkOrange	H4C11	5.00719514856687	Minus_log10_adjusted_pvalue	-0.790881812572479
HU210 minfc1.5-Down	HU210 minfc1.5	2	hrs	DarkOrange	H4C12	7.65000408720263	Minus_log10_adjusted_pvalue	-1.04650592803955
HU210 minfc1.5-Down	HU210 minfc1.5	2	hrs	DarkOrange	H4C17	6.72090138870702	Minus_log10_adjusted_pvalue	-0.936544835567474
HU210 minfc1.5-Down	HU210 minfc1.5	2	hrs	DarkOrange	H4C18	10.2433334799368	Minus_log10_adjusted_pvalue	-1.09994995594025
HU210 minfc1.5-Down	HU210 minfc1.5	2	hrs	DarkOrange	H4C2	5.60433468408187	Minus_log10_adjusted_pvalue	-0.854434132575989
HU210 minfc1.5-Down	HU210 minfc1.5	2	hrs	DarkOrange	H4C3	6.48102831632445	Minus_log10_adjusted_pvalue	-0.941213369369507
HU210 minfc1.5-Down	HU210 minfc1.5	2	hrs	DarkOrange	H4C4	∞	Minus_log10_adjusted_pvalue	-1.26040732860565
HU210 minfc1.5-Down	HU210 minfc1.5	2	hrs	DarkOrange	H4C6	3.53086457225502	Minus_log10_adjusted_pvalue	-0.742533147335052
HU210 minfc1.5-Down	HU210 minfc1.5	2	hrs	DarkOrange	H4C8	6.33488450230574	Minus_log10_adjusted_pvalue	-0.871604561805725
HU210 minfc1.5-Down	HU210 minfc1.5	2	hrs	DarkOrange	H4C9	2.5569358030329	Minus_log10_adjusted_pvalue	-0.609807431697845
HU210 minfc1.5-Up	HU210 minfc1.5	2	hrs	Gold	HNF4A	1.88695623602049	Minus_log10_adjusted_pvalue	0.707139849662781
HU210 minfc1.5-Down	HU210 minfc1.5	2	hrs	DarkOrange	IMMP2L	2.124549795104	Minus_log10_adjusted_pvalue	-0.767636775970459
HU210 minfc1.5-Up	HU210 minfc1.5	2	hrs	Gold	INSYN2B	6.92038830133809	Minus_log10_adjusted_pvalue	0.599130570888519
HU210 minfc1.5-Down	HU210 minfc1.5	2	hrs	DarkOrange	IRAK3	6.92178978762554	Minus_log10_adjusted_pvalue	-0.745362758636475
HU210 minfc1.5-Up	HU210 minfc1.5	2	hrs	Gold	IRF7	2.19876304508039	Minus_log10_adjusted_pvalue	0.93513822555542
HU210 minfc1.5-Down	HU210 minfc1.5	2	hrs	DarkOrange	KBTBD8	2.15277664776432	Minus_log10_adjusted_pvalue	-0.743256747722626
HU210 minfc1.5-Down	HU210 minfc1.5	2	hrs	DarkOrange	LARS2	∞	Minus_log10_adjusted_pvalue	-1.35140526294708
HU210 minfc1.5-Up	HU210 minfc1.5	2	hrs	Gold	LATS2	5.58092528278958	Minus_log10_adjusted_pvalue	1.5703991651535
HU210 minfc1.5-Up	HU210 minfc1.5	2	hrs	Gold	LGI4	2.33291892405295	Minus_log10_adjusted_pvalue	1.11148512363434
HU210 minfc1.5-Down	HU210 minfc1.5	2	hrs	DarkOrange	LNX1	6.90780938405981	Minus_log10_adjusted_pvalue	-0.625174462795258
HU210 minfc1.5-Up	HU210 minfc1.5	2	hrs	Gold	LPIN3	6.62691688715831	Minus_log10_adjusted_pvalue	1.27163887023926
HU210 minfc1.5-Down	HU210 minfc1.5	2	hrs	DarkOrange	LRRC57	4.88635405922875	Minus_log10_adjusted_pvalue	-0.640688359737396
HU210 minfc1.5-Up	HU210 minfc1.5	2	hrs	Gold	LRRC69	11.6459703396989	Minus_log10_adjusted_pvalue	2.4643886089325
HU210 minfc1.5-Down	HU210 minfc1.5	2	hrs	DarkOrange	LSM6	∞	Minus_log10_adjusted_pvalue	-0.940515100955963
HU210 minfc1.5-Up	HU210 minfc1.5	2	hrs	Gold	LZTFL1	4.49213468811204	Minus_log10_adjusted_pvalue	0.817270219326019
HU210 minfc1.5-Down	HU210 minfc1.5	2	hrs	DarkOrange	MAGEB18	11.3045726024352	Minus_log10_adjusted_pvalue	-1.01407670974731
HU210 minfc1.5-Up	HU210 minfc1.5	2	hrs	Gold	MAMDC4	4.53443275418034	Minus_log10_adjusted_pvalue	0.615984380245209
HU210 minfc1.5-Up	HU210 minfc1.5	2	hrs	Gold	MAPK1IP1	8.09159433682676	Minus_log10_adjusted_pvalue	0.702446103096008
HU210 minfc1.5-Down	HU210 minfc1.5	2	hrs	DarkOrange	MAPKAPK5	∞	Minus_log10_adjusted_pvalue	-0.704207956790924
HU210 minfc1.5-Down	HU210 minfc1.5	2	hrs	DarkOrange	MAST4	3.91630751851271	Minus_log10_adjusted_pvalue	-0.900362908840179
HU210 minfc1.5-Down	HU210 minfc1.5	2	hrs	DarkOrange	MCTP1	1.90414747917717	Minus_log10_adjusted_pvalue	-0.780181407928467
HU210 minfc1.5-Up	HU210 minfc1.5	2	hrs	Gold	MDK	8.16195668006397	Minus_log10_adjusted_pvalue	0.947538733482361
HU210 minfc1.5-Down	HU210 minfc1.5	2	hrs	DarkOrange	MEF2B	7.0471325228237	Minus_log10_adjusted_pvalue	-0.766036927700043
HU210 minfc1.5-Down	HU210 minfc1.5	2	hrs	DarkOrange	METTL23	∞	Minus_log10_adjusted_pvalue	-1.19928014278412
HU210 minfc1.5-Down	HU210 minfc1.5	2	hrs	DarkOrange	MID1	∞	Minus_log10_adjusted_pvalue	-2.50373077392578
HU210 minfc1.5-Down	HU210 minfc1.5	2	hrs	DarkOrange	MIF4GD	∞	Minus_log10_adjusted_pvalue	-1.08266055583954
HU210 minfc1.5-Up	HU210 minfc1.5	2	hrs	Gold	MLLT6	∞	Minus_log10_adjusted_pvalue	0.878027141094208
HU210 minfc1.5-Up	HU210 minfc1.5	2	hrs	Gold	MND1-PS	4.13948233540462	Minus_log10_adjusted_pvalue	0.799498021602631
HU210 minfc1.5-Down	HU210 minfc1.5	2	hrs	DarkOrange	MPP1	13.5014096350768	Minus_log10_adjusted_pvalue	-0.88220602273941
HU210 minfc1.5-Up	HU210 minfc1.5	2	hrs	Gold	MYL4	2.19800735086524	Minus_log10_adjusted_pvalue	0.879330098628998
HU210 minfc1.5-Down	HU210 minfc1.5	2	hrs	DarkOrange	MYLPF	1.31956838213288	Minus_log10_adjusted_pvalue	-0.770900726318359
HU210 minfc1.5-Down	HU210 minfc1.5	2	hrs	DarkOrange	MYOM1	∞	Minus_log10_adjusted_pvalue	-1.09621977806091
HU210 minfc1.5-Up	HU210 minfc1.5	2	hrs	Gold	NAB2	∞	Minus_log10_adjusted_pvalue	0.903894186019897
HU210 minfc1.5-Down	HU210 minfc1.5	2	hrs	DarkOrange	NABP2	∞	Minus_log10_adjusted_pvalue	-0.620203375816345
HU210 minfc1.5-Up	HU210 minfc1.5	2	hrs	Gold	NDRG1	∞	Minus_log10_adjusted_pvalue	1.39394593238831
HU210 minfc1.5-Down	HU210 minfc1.5	2	hrs	DarkOrange	NDUFB3	5.4459301803649	Minus_log10_adjusted_pvalue	-0.667069673538208
HU210 minfc1.5-Up	HU210 minfc1.5	2	hrs	Gold	NGEF	5.80034352957656	Minus_log10_adjusted_pvalue	1.16619205474854
HU210 minfc1.5-Up	HU210 minfc1.5	2	hrs	Gold	NHSL2	5.69735528603932	Minus_log10_adjusted_pvalue	2.8884973526001
HU210 minfc1.5-Down	HU210 minfc1.5	2	hrs	DarkOrange	NOXO1	11.3039381949794	Minus_log10_adjusted_pvalue	-1.71343052387238
HU210 minfc1.5-Up	HU210 minfc1.5	2	hrs	Gold	NRG4	7.07713913883271	Minus_log10_adjusted_pvalue	1.23765742778778
HU210 minfc1.5-Down	HU210 minfc1.5	2	hrs	DarkOrange	NRIP2	11.7336930324581	Minus_log10_adjusted_pvalue	-0.894095480442047
HU210 minfc1.5-Down	HU210 minfc1.5	2	hrs	DarkOrange	NSUN6	6.31814754195239	Minus_log10_adjusted_pvalue	-0.677430510520935
HU210 minfc1.5-Down	HU210 minfc1.5	2	hrs	DarkOrange	NUDT6	∞	Minus_log10_adjusted_pvalue	-1.30291426181793
HU210 minfc1.5-Up	HU210 minfc1.5	2	hrs	Gold	OSBPL9	11.4110138333504	Minus_log10_adjusted_pvalue	0.729129433631897
HU210 minfc1.5-Down	HU210 minfc1.5	2	hrs	DarkOrange	OTOP2	1.71561890012506	Minus_log10_adjusted_pvalue	-0.857824087142944
HU210 minfc1.5-Up	HU210 minfc1.5	2	hrs	Gold	OVGP1	12.4520051357945	Minus_log10_adjusted_pvalue	1.08219611644745
HU210 minfc1.5-Down	HU210 minfc1.5	2	hrs	DarkOrange	PCP2	1.78804694458286	Minus_log10_adjusted_pvalue	-1.69871151447296
HU210 minfc1.5-Down	HU210 minfc1.5	2	hrs	DarkOrange	PDCD2	9.393219988408	Minus_log10_adjusted_pvalue	-0.658478200435638
HU210 minfc1.5-Down	HU210 minfc1.5	2	hrs	DarkOrange	PFKFB1	1.77689881168987	Minus_log10_adjusted_pvalue	-0.605792224407196
HU210 minfc1.5-Down	HU210 minfc1.5	2	hrs	DarkOrange	PFN4	1.3667740149239	Minus_log10_adjusted_pvalue	-1.23856091499329
HU210 minfc1.5-Down	HU210 minfc1.5	2	hrs	DarkOrange	PHPT1	5.6603776547912	Minus_log10_adjusted_pvalue	-0.58704000711441
HU210 minfc1.5-Up	HU210 minfc1.5	2	hrs	Gold	PHYHIPL	7.24718740383491	Minus_log10_adjusted_pvalue	1.71607911586761
HU210 minfc1.5-Down	HU210 minfc1.5	2	hrs	DarkOrange	PIGU	5.96655212820633	Minus_log10_adjusted_pvalue	-0.586898684501648
HU210 minfc1.5-Up	HU210 minfc1.5	2	hrs	Gold	PKLR	3.24259637747239	Minus_log10_adjusted_pvalue	0.607934594154358
HU210 minfc1.5-Down	HU210 minfc1.5	2	hrs	DarkOrange	PLAG1	5.01272487755219	Minus_log10_adjusted_pvalue	-2.3304238319397
HU210 minfc1.5-Up	HU210 minfc1.5	2	hrs	Gold	PLCL1	10.3366977597524	Minus_log10_adjusted_pvalue	1.5959255695343
HU210 minfc1.5-Up	HU210 minfc1.5	2	hrs	Gold	PLEKHG2	4.85850006580185	Minus_log10_adjusted_pvalue	0.623329043388367
HU210 minfc1.5-Up	HU210 minfc1.5	2	hrs	Gold	PLN	16.3194958847192	Minus_log10_adjusted_pvalue	1.89800703525543
HU210 minfc1.5-Up	HU210 minfc1.5	2	hrs	Gold	PRDM8	4.73757975043511	Minus_log10_adjusted_pvalue	0.602226972579956
HU210 minfc1.5-Down	HU210 minfc1.5	2	hrs	DarkOrange	PRODH	7.04560743976961	Minus_log10_adjusted_pvalue	-1.39409422874451
HU210 minfc1.5-Down	HU210 minfc1.5	2	hrs	DarkOrange	PRSS57	4.28995121666327	Minus_log10_adjusted_pvalue	-0.887533605098724
HU210 minfc1.5-Down	HU210 minfc1.5	2	hrs	DarkOrange	PRSS8	5.21074371169015	Minus_log10_adjusted_pvalue	-0.721835136413574
HU210 minfc1.5-Up	HU210 minfc1.5	2	hrs	Gold	PSPN	1.6133672967169	Minus_log10_adjusted_pvalue	0.657880783081055
HU210 minfc1.5-Up	HU210 minfc1.5	2	hrs	Gold	R74862	7.289300572988	Minus_log10_adjusted_pvalue	0.7528977394104
HU210 minfc1.5-Down	HU210 minfc1.5	2	hrs	DarkOrange	RAB11A	11.6917921099855	Minus_log10_adjusted_pvalue	-0.600376307964325
HU210 minfc1.5-Down	HU210 minfc1.5	2	hrs	DarkOrange	RAB15	1.32596692066277	Minus_log10_adjusted_pvalue	-0.94079864025116
HU210 minfc1.5-Up	HU210 minfc1.5	2	hrs	Gold	RALB	5.923166656363	Minus_log10_adjusted_pvalue	0.725725114345551
HU210 minfc1.5-Down	HU210 minfc1.5	2	hrs	DarkOrange	RASGRP4	4.84674015649673	Minus_log10_adjusted_pvalue	-0.660587906837463
HU210 minfc1.5-Up	HU210 minfc1.5	2	hrs	Gold	RASL10A	2.88852241120776	Minus_log10_adjusted_pvalue	0.708131015300751
HU210 minfc1.5-Down	HU210 minfc1.5	2	hrs	DarkOrange	RBM12	∞	Minus_log10_adjusted_pvalue	-0.922883272171021
HU210 minfc1.5-Down	HU210 minfc1.5	2	hrs	DarkOrange	RBM3OS	1.50532513221123	Minus_log10_adjusted_pvalue	-0.636037707328796
HU210 minfc1.5-Down	HU210 minfc1.5	2	hrs	DarkOrange	RMRP	6.30598829225407	Minus_log10_adjusted_pvalue	-0.723520874977112
HU210 minfc1.5-Down	HU210 minfc1.5	2	hrs	DarkOrange	RPL17-PS10	6.18239165543902	Minus_log10_adjusted_pvalue	-0.695081949234009
HU210 minfc1.5-Down	HU210 minfc1.5	2	hrs	DarkOrange	RPL36A-PS1	4.31398791236532	Minus_log10_adjusted_pvalue	-0.604576349258423
HU210 minfc1.5-Down	HU210 minfc1.5	2	hrs	DarkOrange	RPL6	12.5743190679939	Minus_log10_adjusted_pvalue	-0.759795069694519
HU210 minfc1.5-Down	HU210 minfc1.5	2	hrs	DarkOrange	RPS11-PS3	5.99297381569738	Minus_log10_adjusted_pvalue	-0.685562252998352
HU210 minfc1.5-Down	HU210 minfc1.5	2	hrs	DarkOrange	RPS7	4.4993999471838	Minus_log10_adjusted_pvalue	-0.597440958023071
HU210 minfc1.5-Down	HU210 minfc1.5	2	hrs	DarkOrange	RTL5	6.20003603607835	Minus_log10_adjusted_pvalue	-1.10999584197998
HU210 minfc1.5-Down	HU210 minfc1.5	2	hrs	DarkOrange	S100A4	1.59869252842444	Minus_log10_adjusted_pvalue	-0.598309814929962
HU210 minfc1.5-Up	HU210 minfc1.5	2	hrs	Gold	SCML4	1.82025867921293	Minus_log10_adjusted_pvalue	0.669084250926971
HU210 minfc1.5-Down	HU210 minfc1.5	2	hrs	DarkOrange	SCNN1B	5.40045967882843	Minus_log10_adjusted_pvalue	-0.93271678686142
HU210 minfc1.5-Up	HU210 minfc1.5	2	hrs	Gold	SEC63	∞	Minus_log10_adjusted_pvalue	0.830402433872223
HU210 minfc1.5-Down	HU210 minfc1.5	2	hrs	DarkOrange	SERAC1	1.37422571340638	Minus_log10_adjusted_pvalue	-0.659490525722504
HU210 minfc1.5-Down	HU210 minfc1.5	2	hrs	DarkOrange	SERINC4	4.29448350858714	Minus_log10_adjusted_pvalue	-1.16652536392212
HU210 minfc1.5-Up	HU210 minfc1.5	2	hrs	Gold	SERTAD1	4.13374396363028	Minus_log10_adjusted_pvalue	0.662386834621429
HU210 minfc1.5-Down	HU210 minfc1.5	2	hrs	DarkOrange	SLC24A5	1.83303733368959	Minus_log10_adjusted_pvalue	-0.68029397726059
HU210 minfc1.5-Down	HU210 minfc1.5	2	hrs	DarkOrange	SLC4A5	2.35169462900966	Minus_log10_adjusted_pvalue	-0.826206505298615
HU210 minfc1.5-Down	HU210 minfc1.5	2	hrs	DarkOrange	SNHG3	4.45754431979512	Minus_log10_adjusted_pvalue	-0.646077990531921
HU210 minfc1.5-Down	HU210 minfc1.5	2	hrs	DarkOrange	SNORA3	1.55770685975271	Minus_log10_adjusted_pvalue	-2.78293490409851
HU210 minfc1.5-Down	HU210 minfc1.5	2	hrs	DarkOrange	SNORA73A	3.39305248260289	Minus_log10_adjusted_pvalue	-0.67973405122757
HU210 minfc1.5-Down	HU210 minfc1.5	2	hrs	DarkOrange	SNORA73B	4.61116729910193	Minus_log10_adjusted_pvalue	-0.71132105588913
HU210 minfc1.5-Down	HU210 minfc1.5	2	hrs	DarkOrange	SNORD15A	11.4433574251541	Minus_log10_adjusted_pvalue	-1.19394981861115
HU210 minfc1.5-Down	HU210 minfc1.5	2	hrs	DarkOrange	SNORD15B	∞	Minus_log10_adjusted_pvalue	-1.67355561256409
HU210 minfc1.5-Down	HU210 minfc1.5	2	hrs	DarkOrange	SNORD17	2.87298272022662	Minus_log10_adjusted_pvalue	-1.09123134613037
HU210 minfc1.5-Down	HU210 minfc1.5	2	hrs	DarkOrange	SNORD22	4.3837966005503	Minus_log10_adjusted_pvalue	-0.838011026382446
HU210 minfc1.5-Up	HU210 minfc1.5	2	hrs	Gold	SOX8	8.55093836109891	Minus_log10_adjusted_pvalue	0.775978922843933
HU210 minfc1.5-Down	HU210 minfc1.5	2	hrs	DarkOrange	SPATA6L	2.18235003793697	Minus_log10_adjusted_pvalue	-1.41162872314453
HU210 minfc1.5-Up	HU210 minfc1.5	2	hrs	Gold	SPDYA	∞	Minus_log10_adjusted_pvalue	2.9918839931488
HU210 minfc1.5-Up	HU210 minfc1.5	2	hrs	Gold	SPPL3	10.4846017511141	Minus_log10_adjusted_pvalue	0.826442897319794
HU210 minfc1.5-Down	HU210 minfc1.5	2	hrs	DarkOrange	SRRD	8.28156974824921	Minus_log10_adjusted_pvalue	-0.646240174770355
HU210 minfc1.5-Down	HU210 minfc1.5	2	hrs	DarkOrange	STIL	4.50416437660833	Minus_log10_adjusted_pvalue	-0.698324799537659
HU210 minfc1.5-Down	HU210 minfc1.5	2	hrs	DarkOrange	STMN4	1.62972753155676	Minus_log10_adjusted_pvalue	-0.593238115310669
HU210 minfc1.5-Down	HU210 minfc1.5	2	hrs	DarkOrange	SYT9	1.86506147446845	Minus_log10_adjusted_pvalue	-0.737465977668762
HU210 minfc1.5-Down	HU210 minfc1.5	2	hrs	DarkOrange	TCFL5	9.38697999953012	Minus_log10_adjusted_pvalue	-0.801988005638123
HU210 minfc1.5-Down	HU210 minfc1.5	2	hrs	DarkOrange	TESK2	3.79022771372437	Minus_log10_adjusted_pvalue	-0.71646648645401
HU210 minfc1.5-Down	HU210 minfc1.5	2	hrs	DarkOrange	TEX14	1.6572694832353	Minus_log10_adjusted_pvalue	-0.619426250457764
HU210 minfc1.5-Down	HU210 minfc1.5	2	hrs	DarkOrange	THPO	10.91220440164	Minus_log10_adjusted_pvalue	-2.94139385223389
HU210 minfc1.5-Up	HU210 minfc1.5	2	hrs	Gold	TM7SF2	∞	Minus_log10_adjusted_pvalue	0.738802194595337
HU210 minfc1.5-Up	HU210 minfc1.5	2	hrs	Gold	TM9SF1	13.0407825446657	Minus_log10_adjusted_pvalue	0.601400375366211
HU210 minfc1.5-Up	HU210 minfc1.5	2	hrs	Gold	TMEM116	5.23510162978208	Minus_log10_adjusted_pvalue	0.908521711826324
HU210 minfc1.5-Down	HU210 minfc1.5	2	hrs	DarkOrange	TMEM175	4.18925146135999	Minus_log10_adjusted_pvalue	-0.602435052394867
HU210 minfc1.5-Down	HU210 minfc1.5	2	hrs	DarkOrange	TOGARAM2	3.25878063966813	Minus_log10_adjusted_pvalue	-0.838223516941071
HU210 minfc1.5-Up	HU210 minfc1.5	2	hrs	Gold	TPPP	6.34566747803912	Minus_log10_adjusted_pvalue	2.15605592727661
HU210 minfc1.5-Up	HU210 minfc1.5	2	hrs	Gold	TRIM12C	2.26835000093761	Minus_log10_adjusted_pvalue	1.01909065246582
HU210 minfc1.5-Up	HU210 minfc1.5	2	hrs	Gold	TRIM65	7.85990067553407	Minus_log10_adjusted_pvalue	0.635455071926117
HU210 minfc1.5-Down	HU210 minfc1.5	2	hrs	DarkOrange	TRMT61B	13.498598382768	Minus_log10_adjusted_pvalue	-1.5502837896347
HU210 minfc1.5-Down	HU210 minfc1.5	2	hrs	DarkOrange	TSNAXIP1	5.62747645473446	Minus_log10_adjusted_pvalue	-0.954313635826111
HU210 minfc1.5-Down	HU210 minfc1.5	2	hrs	DarkOrange	TULP2	9.94742917177952	Minus_log10_adjusted_pvalue	-1.0638130903244
HU210 minfc1.5-Down	HU210 minfc1.5	2	hrs	DarkOrange	TYW5	7.2615167454251	Minus_log10_adjusted_pvalue	-0.676969408988953
HU210 minfc1.5-Down	HU210 minfc1.5	2	hrs	DarkOrange	VHL	1.60620201465341	Minus_log10_adjusted_pvalue	-0.640894830226898
HU210 minfc1.5-Up	HU210 minfc1.5	2	hrs	Gold	WFDC12	2.45673925960451	Minus_log10_adjusted_pvalue	0.791546165943146
HU210 minfc1.5-Down	HU210 minfc1.5	2	hrs	DarkOrange	WNK3	7.12186382579406	Minus_log10_adjusted_pvalue	-0.639376878738403
HU210 minfc1.5-Down	HU210 minfc1.5	2	hrs	DarkOrange	ZBTB20	6.86074446511588	Minus_log10_adjusted_pvalue	-0.852813720703125
HU210 minfc1.5-Down	HU210 minfc1.5	2	hrs	DarkOrange	ZFP113	3.2022617208704	Minus_log10_adjusted_pvalue	-0.667260825634003
HU210 minfc1.5-Up	HU210 minfc1.5	2	hrs	Gold	ZFP26	∞	Minus_log10_adjusted_pvalue	1.53119587898254
HU210 minfc1.5-Down	HU210 minfc1.5	2	hrs	DarkOrange	ZFP426	13.5097352566712	Minus_log10_adjusted_pvalue	-0.852803289890289
HU210 minfc1.5-Down	HU210 minfc1.5	2	hrs	DarkOrange	ZFP467	1.58207347878058	Minus_log10_adjusted_pvalue	-0.614947319030762
HU210 minfc1.5-Down	HU210 minfc1.5	2	hrs	DarkOrange	ZFP961	2.46383057663746	Minus_log10_adjusted_pvalue	-0.60647976398468
HU210 minfc1.5-Down	HU210 minfc1.5	2	hrs	DarkOrange	ZFYVE28	2.48279618498926	Minus_log10_adjusted_pvalue	-0.58624142408371
HU210 minfc1.5-Down	HU210 minfc1.5	2	hrs	DarkOrange	ZHX3	12.2576339319029	Minus_log10_adjusted_pvalue	-0.703544855117798
HU210 minfc1.5-Down	HU210 minfc1.5	4	hrs	DarkRed	0610009E02RIK	2.3872987690487	Minus_log10_adjusted_pvalue	-0.859256327152252
HU210 minfc1.5-Up	HU210 minfc1.5	4	hrs	Red	1700008O03RIK	2.52977331097143	Minus_log10_adjusted_pvalue	1.52131760120392
HU210 minfc1.5-Down	HU210 minfc1.5	4	hrs	DarkRed	1700066M21RIK	1.98956009294802	Minus_log10_adjusted_pvalue	-1.18917167186737
HU210 minfc1.5-Down	HU210 minfc1.5	4	hrs	DarkRed	1700084J12RIK	1.43500745248332	Minus_log10_adjusted_pvalue	-0.960981070995331
HU210 minfc1.5-Down	HU210 minfc1.5	4	hrs	DarkRed	1810021B22RIK	3.22821929710476	Minus_log10_adjusted_pvalue	-0.921377003192902
HU210 minfc1.5-Down	HU210 minfc1.5	4	hrs	DarkRed	3010003L21RIK	1.40505083087351	Minus_log10_adjusted_pvalue	-0.746113002300262
HU210 minfc1.5-Up	HU210 minfc1.5	4	hrs	Red	3110040N11RIK	1.7248384293017	Minus_log10_adjusted_pvalue	0.748007416725159
HU210 minfc1.5-Down	HU210 minfc1.5	4	hrs	DarkRed	3300002I08RIK	3.62323512119602	Minus_log10_adjusted_pvalue	-1.32942271232605
HU210 minfc1.5-Up	HU210 minfc1.5	4	hrs	Red	4631405J19RIK	8.08419508937791	Minus_log10_adjusted_pvalue	1.10126411914825
HU210 minfc1.5-Down	HU210 minfc1.5	4	hrs	DarkRed	4833422C13RIK	2.28402170182394	Minus_log10_adjusted_pvalue	-0.685151696205139
HU210 minfc1.5-Up	HU210 minfc1.5	4	hrs	Red	4833439L19RIK	1.8520208656372	Minus_log10_adjusted_pvalue	0.67482328414917
HU210 minfc1.5-Up	HU210 minfc1.5	4	hrs	Red	4930405O22RIK	5.17997598454915	Minus_log10_adjusted_pvalue	1.17396640777588
HU210 minfc1.5-Up	HU210 minfc1.5	4	hrs	Red	4931422A03RIK	2.0699061609771	Minus_log10_adjusted_pvalue	0.828626871109009
HU210 minfc1.5-Down	HU210 minfc1.5	4	hrs	DarkRed	4933431E20RIK	2.80898237692749	Minus_log10_adjusted_pvalue	-0.736441671848297
HU210 minfc1.5-Down	HU210 minfc1.5	4	hrs	DarkRed	4933439C10RIK	4.01416814897564	Minus_log10_adjusted_pvalue	-0.960539877414703
HU210 minfc1.5-Down	HU210 minfc1.5	4	hrs	DarkRed	6430550D23RIK	6.76770034269009	Minus_log10_adjusted_pvalue	-2.27496981620789
HU210 minfc1.5-Down	HU210 minfc1.5	4	hrs	DarkRed	9530077C05RIK	1.5523598656541	Minus_log10_adjusted_pvalue	-0.838235974311829
HU210 minfc1.5-Down	HU210 minfc1.5	4	hrs	DarkRed	A230056J06RIK	3.80652756098048	Minus_log10_adjusted_pvalue	-0.822075009346008
HU210 minfc1.5-Up	HU210 minfc1.5	4	hrs	Red	A930001C03RIK	2.42453734435308	Minus_log10_adjusted_pvalue	0.737132906913757
HU210 minfc1.5-Down	HU210 minfc1.5	4	hrs	DarkRed	AAK1	1.52757414437608	Minus_log10_adjusted_pvalue	-0.897286891937256
HU210 minfc1.5-Down	HU210 minfc1.5	4	hrs	DarkRed	ABCB4	5.47133135461867	Minus_log10_adjusted_pvalue	-1.49888610839844
HU210 minfc1.5-Up	HU210 minfc1.5	4	hrs	Red	ABCC10	1.35456496191124	Minus_log10_adjusted_pvalue	0.647376716136932
HU210 minfc1.5-Down	HU210 minfc1.5	4	hrs	DarkRed	ABHD17B	1.93927194783306	Minus_log10_adjusted_pvalue	-1.1811934709549
HU210 minfc1.5-Down	HU210 minfc1.5	4	hrs	DarkRed	ACADM	2.1959682965012	Minus_log10_adjusted_pvalue	-0.869676887989044
HU210 minfc1.5-Down	HU210 minfc1.5	4	hrs	DarkRed	ACHE	5.92748541612988	Minus_log10_adjusted_pvalue	-1.30996406078339
HU210 minfc1.5-Down	HU210 minfc1.5	4	hrs	DarkRed	ACOT1	2.32614266596172	Minus_log10_adjusted_pvalue	-0.599057912826538
HU210 minfc1.5-Down	HU210 minfc1.5	4	hrs	DarkRed	ACSL4	1.52786838144402	Minus_log10_adjusted_pvalue	-0.70560348033905
HU210 minfc1.5-Up	HU210 minfc1.5	4	hrs	Red	ACTB	∞	Minus_log10_adjusted_pvalue	1.2331326007843
HU210 minfc1.5-Down	HU210 minfc1.5	4	hrs	DarkRed	ADAM12	1.74675895793932	Minus_log10_adjusted_pvalue	-0.897176384925842
HU210 minfc1.5-Up	HU210 minfc1.5	4	hrs	Red	ADGRV1	1.49368845677408	Minus_log10_adjusted_pvalue	0.666405856609344
HU210 minfc1.5-Down	HU210 minfc1.5	4	hrs	DarkRed	ADNP	6.23430762564233	Minus_log10_adjusted_pvalue	-1.31212878227234
HU210 minfc1.5-Up	HU210 minfc1.5	4	hrs	Red	AFMID	2.86635251756272	Minus_log10_adjusted_pvalue	0.975027501583099
HU210 minfc1.5-Down	HU210 minfc1.5	4	hrs	DarkRed	AGPS	1.51725215835548	Minus_log10_adjusted_pvalue	-0.834208488464355
HU210 minfc1.5-Down	HU210 minfc1.5	4	hrs	DarkRed	AGTPBP1	3.80652756098048	Minus_log10_adjusted_pvalue	-0.902227282524109
HU210 minfc1.5-Down	HU210 minfc1.5	4	hrs	DarkRed	AHCYL2	6.19864979168656	Minus_log10_adjusted_pvalue	-0.932497024536133
HU210 minfc1.5-Down	HU210 minfc1.5	4	hrs	DarkRed	AKIRIN2	2.85628587598415	Minus_log10_adjusted_pvalue	-1.40702450275421
HU210 minfc1.5-Up	HU210 minfc1.5	4	hrs	Red	AMDHD2	1.87770873441107	Minus_log10_adjusted_pvalue	0.90237021446228
HU210 minfc1.5-Down	HU210 minfc1.5	4	hrs	DarkRed	ANKRD12	1.79585557763298	Minus_log10_adjusted_pvalue	-0.76600182056427
HU210 minfc1.5-Down	HU210 minfc1.5	4	hrs	DarkRed	ANKRD29	9.09369999121518	Minus_log10_adjusted_pvalue	-1.77365446090698
HU210 minfc1.5-Down	HU210 minfc1.5	4	hrs	DarkRed	ANKRD37	2.08258375087011	Minus_log10_adjusted_pvalue	-0.951998770236969
HU210 minfc1.5-Down	HU210 minfc1.5	4	hrs	DarkRed	ANKRD42	2.34481159515871	Minus_log10_adjusted_pvalue	-0.828153312206268
HU210 minfc1.5-Down	HU210 minfc1.5	4	hrs	DarkRed	AP4M1	2.35119908044947	Minus_log10_adjusted_pvalue	-0.693317353725433
HU210 minfc1.5-Up	HU210 minfc1.5	4	hrs	Red	APOBR	4.6350289704584	Minus_log10_adjusted_pvalue	1.42639017105103
HU210 minfc1.5-Down	HU210 minfc1.5	4	hrs	DarkRed	ARHGAP12	1.54524657340613	Minus_log10_adjusted_pvalue	-0.832583665847778
HU210 minfc1.5-Down	HU210 minfc1.5	4	hrs	DarkRed	ARHGAP20OS	7.22640954581375	Minus_log10_adjusted_pvalue	-1.17732524871826
HU210 minfc1.5-Down	HU210 minfc1.5	4	hrs	DarkRed	ARHGAP21	2.16712082382061	Minus_log10_adjusted_pvalue	-0.721294045448303
HU210 minfc1.5-Up	HU210 minfc1.5	4	hrs	Red	ARHGAP27	6.42470127256795	Minus_log10_adjusted_pvalue	1.23170113563538
HU210 minfc1.5-Down	HU210 minfc1.5	4	hrs	DarkRed	ARIH1	8.12600725455698	Minus_log10_adjusted_pvalue	-1.11305010318756
HU210 minfc1.5-Down	HU210 minfc1.5	4	hrs	DarkRed	ARL1	2.43812975085957	Minus_log10_adjusted_pvalue	-1.12502944469452
HU210 minfc1.5-Down	HU210 minfc1.5	4	hrs	DarkRed	ARL6IP6	1.3691360097743	Minus_log10_adjusted_pvalue	-0.813485682010651
HU210 minfc1.5-Down	HU210 minfc1.5	4	hrs	DarkRed	ASPH	6.13582721860561	Minus_log10_adjusted_pvalue	-0.725692927837372
HU210 minfc1.5-Down	HU210 minfc1.5	4	hrs	DarkRed	ASTN2	7.48513626289812	Minus_log10_adjusted_pvalue	-1.35027575492859
HU210 minfc1.5-Down	HU210 minfc1.5	4	hrs	DarkRed	ATAD2B	1.8215324333389	Minus_log10_adjusted_pvalue	-1.17021489143372
HU210 minfc1.5-Down	HU210 minfc1.5	4	hrs	DarkRed	ATP11C	2.71487269749563	Minus_log10_adjusted_pvalue	-0.930160343647003
HU210 minfc1.5-Down	HU210 minfc1.5	4	hrs	DarkRed	ATP2C1	2.36304395733532	Minus_log10_adjusted_pvalue	-0.705879747867584
HU210 minfc1.5-Down	HU210 minfc1.5	4	hrs	DarkRed	ATP7A	2.62919835707791	Minus_log10_adjusted_pvalue	-0.94858992099762
HU210 minfc1.5-Down	HU210 minfc1.5	4	hrs	DarkRed	B3GAT2	12.1813921311646	Minus_log10_adjusted_pvalue	-1.0728577375412
HU210 minfc1.5-Down	HU210 minfc1.5	4	hrs	DarkRed	B630019K06RIK	1.43534576071797	Minus_log10_adjusted_pvalue	-0.728391051292419
HU210 minfc1.5-Up	HU210 minfc1.5	4	hrs	Red	B9D2	1.32533448702063	Minus_log10_adjusted_pvalue	1.03909611701965
HU210 minfc1.5-Up	HU210 minfc1.5	4	hrs	Red	BATF2	1.59161417719161	Minus_log10_adjusted_pvalue	0.740162134170532
HU210 minfc1.5-Up	HU210 minfc1.5	4	hrs	Red	BC024978	1.58009543546559	Minus_log10_adjusted_pvalue	0.787689805030823
HU210 minfc1.5-Up	HU210 minfc1.5	4	hrs	Red	BC049762	3.38950378822146	Minus_log10_adjusted_pvalue	2.14378595352173
HU210 minfc1.5-Down	HU210 minfc1.5	4	hrs	DarkRed	BCKDK	2.02429667217658	Minus_log10_adjusted_pvalue	-0.796683490276337
HU210 minfc1.5-Down	HU210 minfc1.5	4	hrs	DarkRed	BCL2L2	3.67275756828641	Minus_log10_adjusted_pvalue	-0.903466582298279
HU210 minfc1.5-Down	HU210 minfc1.5	4	hrs	DarkRed	BEX3	1.37049662093423	Minus_log10_adjusted_pvalue	-0.748208165168762
HU210 minfc1.5-Up	HU210 minfc1.5	4	hrs	Red	BICDL1	1.64673792452254	Minus_log10_adjusted_pvalue	0.586697816848755
HU210 minfc1.5-Down	HU210 minfc1.5	4	hrs	DarkRed	BMPR1A	2.01512810752871	Minus_log10_adjusted_pvalue	-0.893650472164154
HU210 minfc1.5-Down	HU210 minfc1.5	4	hrs	DarkRed	BMT2	1.50518471867884	Minus_log10_adjusted_pvalue	-0.967363476753235
HU210 minfc1.5-Up	HU210 minfc1.5	4	hrs	Red	BOLA1	1.32066024230161	Minus_log10_adjusted_pvalue	0.83364599943161
HU210 minfc1.5-Up	HU210 minfc1.5	4	hrs	Red	BORCS8	2.40843234065754	Minus_log10_adjusted_pvalue	0.758512377738953
HU210 minfc1.5-Down	HU210 minfc1.5	4	hrs	DarkRed	BRICD5	∞	Minus_log10_adjusted_pvalue	-1.81785666942596
HU210 minfc1.5-Down	HU210 minfc1.5	4	hrs	DarkRed	BTBD1	1.39168153068973	Minus_log10_adjusted_pvalue	-1.02089333534241
HU210 minfc1.5-Down	HU210 minfc1.5	4	hrs	DarkRed	BTBD6	7.66949492266516	Minus_log10_adjusted_pvalue	-1.57115077972412
HU210 minfc1.5-Down	HU210 minfc1.5	4	hrs	DarkRed	C130050O18RIK	4.39162054637463	Minus_log10_adjusted_pvalue	-1.34579634666443
HU210 minfc1.5-Down	HU210 minfc1.5	4	hrs	DarkRed	C1GALT1	4.30613681269569	Minus_log10_adjusted_pvalue	-1.34668850898743
HU210 minfc1.5-Down	HU210 minfc1.5	4	hrs	DarkRed	C1S2	6.66299824859718	Minus_log10_adjusted_pvalue	-0.801672339439392
HU210 minfc1.5-Down	HU210 minfc1.5	4	hrs	DarkRed	CACNB1	9.15636862575886	Minus_log10_adjusted_pvalue	-1.460728764534
HU210 minfc1.5-Down	HU210 minfc1.5	4	hrs	DarkRed	CAMSAP1	12.0977152950861	Minus_log10_adjusted_pvalue	-1.4807870388031
HU210 minfc1.5-Down	HU210 minfc1.5	4	hrs	DarkRed	CAMSAP2	1.52782886012387	Minus_log10_adjusted_pvalue	-0.687560737133026
HU210 minfc1.5-Down	HU210 minfc1.5	4	hrs	DarkRed	CAND1	2.55043985053855	Minus_log10_adjusted_pvalue	-1.19104504585266
HU210 minfc1.5-Up	HU210 minfc1.5	4	hrs	Red	CAR9	1.6726921507698	Minus_log10_adjusted_pvalue	0.687069237232208
HU210 minfc1.5-Up	HU210 minfc1.5	4	hrs	Red	CARD10	1.42506980657701	Minus_log10_adjusted_pvalue	0.666890144348145
HU210 minfc1.5-Down	HU210 minfc1.5	4	hrs	DarkRed	CASD1	1.62231318425889	Minus_log10_adjusted_pvalue	-1.09958100318909
HU210 minfc1.5-Up	HU210 minfc1.5	4	hrs	Red	CBARP	4.50398417786151	Minus_log10_adjusted_pvalue	0.808853149414063
HU210 minfc1.5-Down	HU210 minfc1.5	4	hrs	DarkRed	CBFB	2.32354876973577	Minus_log10_adjusted_pvalue	-0.982369899749756
HU210 minfc1.5-Up	HU210 minfc1.5	4	hrs	Red	CBS	1.63551654169207	Minus_log10_adjusted_pvalue	0.688634693622589
HU210 minfc1.5-Up	HU210 minfc1.5	4	hrs	Red	CBX8	1.38758385977101	Minus_log10_adjusted_pvalue	0.705893456935883
HU210 minfc1.5-Up	HU210 minfc1.5	4	hrs	Red	CCDC120	1.4002795647273	Minus_log10_adjusted_pvalue	0.652758896350861
HU210 minfc1.5-Down	HU210 minfc1.5	4	hrs	DarkRed	CCDC122	3.2464820312813	Minus_log10_adjusted_pvalue	-1.10844719409943
HU210 minfc1.5-Down	HU210 minfc1.5	4	hrs	DarkRed	CCDC125	6.12807463831857	Minus_log10_adjusted_pvalue	-1.37538850307465
HU210 minfc1.5-Down	HU210 minfc1.5	4	hrs	DarkRed	CCDC136	2.12610071883206	Minus_log10_adjusted_pvalue	-0.749612808227539
HU210 minfc1.5-Down	HU210 minfc1.5	4	hrs	DarkRed	CCDC30	6.97860808961538	Minus_log10_adjusted_pvalue	-1.45577752590179
HU210 minfc1.5-Up	HU210 minfc1.5	4	hrs	Red	CCL2	1.31858689385336	Minus_log10_adjusted_pvalue	0.930778026580811
HU210 minfc1.5-Down	HU210 minfc1.5	4	hrs	DarkRed	CCNA2	1.75418390552024	Minus_log10_adjusted_pvalue	-0.820059955120087
HU210 minfc1.5-Down	HU210 minfc1.5	4	hrs	DarkRed	CCNC	1.60142291331599	Minus_log10_adjusted_pvalue	-0.690613329410553
HU210 minfc1.5-Down	HU210 minfc1.5	4	hrs	DarkRed	CCNT1	1.43526293302613	Minus_log10_adjusted_pvalue	-0.680131375789642
HU210 minfc1.5-Up	HU210 minfc1.5	4	hrs	Red	CD164L2	1.5117553713003	Minus_log10_adjusted_pvalue	0.637481689453125
HU210 minfc1.5-Up	HU210 minfc1.5	4	hrs	Red	CD247	3.75824689689388	Minus_log10_adjusted_pvalue	2.20143795013428
HU210 minfc1.5-Down	HU210 minfc1.5	4	hrs	DarkRed	CD302	1.84143850079227	Minus_log10_adjusted_pvalue	-0.857222020626068
HU210 minfc1.5-Down	HU210 minfc1.5	4	hrs	DarkRed	CDADC1	1.34860760981465	Minus_log10_adjusted_pvalue	-0.785256683826447
HU210 minfc1.5-Down	HU210 minfc1.5	4	hrs	DarkRed	CDC73	1.72797960141977	Minus_log10_adjusted_pvalue	-0.77862161397934
HU210 minfc1.5-Down	HU210 minfc1.5	4	hrs	DarkRed	CDK13	1.6468419051817	Minus_log10_adjusted_pvalue	-1.1025298833847
HU210 minfc1.5-Up	HU210 minfc1.5	4	hrs	Red	CDK5RAP2	1.37053432682064	Minus_log10_adjusted_pvalue	0.655744612216949
HU210 minfc1.5-Up	HU210 minfc1.5	4	hrs	Red	CDK5RAP3	2.4297093101063	Minus_log10_adjusted_pvalue	0.834440648555756
HU210 minfc1.5-Down	HU210 minfc1.5	4	hrs	DarkRed	CDKL2	10.6702544012458	Minus_log10_adjusted_pvalue	-1.82079446315765
HU210 minfc1.5-Down	HU210 minfc1.5	4	hrs	DarkRed	CDV3	3.49065766172963	Minus_log10_adjusted_pvalue	-1.04063951969147
HU210 minfc1.5-Down	HU210 minfc1.5	4	hrs	DarkRed	CEP85L	5.35944104674944	Minus_log10_adjusted_pvalue	-1.86038208007813
HU210 minfc1.5-Up	HU210 minfc1.5	4	hrs	Red	CEP97	1.41728567376722	Minus_log10_adjusted_pvalue	0.616437673568726
HU210 minfc1.5-Down	HU210 minfc1.5	4	hrs	DarkRed	CERKL	6.58854026126424	Minus_log10_adjusted_pvalue	-1.36711359024048
HU210 minfc1.5-Down	HU210 minfc1.5	4	hrs	DarkRed	CFAP52	6.03196464425507	Minus_log10_adjusted_pvalue	-2.27264213562012
HU210 minfc1.5-Down	HU210 minfc1.5	4	hrs	DarkRed	CGN	8.39687406075239	Minus_log10_adjusted_pvalue	-1.1352870464325
HU210 minfc1.5-Down	HU210 minfc1.5	4	hrs	DarkRed	CHMP2B	1.36954060113204	Minus_log10_adjusted_pvalue	-0.998406231403351
HU210 minfc1.5-Up	HU210 minfc1.5	4	hrs	Red	CIAO1	1.73727845119398	Minus_log10_adjusted_pvalue	0.871069431304932
HU210 minfc1.5-Down	HU210 minfc1.5	4	hrs	DarkRed	CISD2	2.06234571224836	Minus_log10_adjusted_pvalue	-0.901551306247711
HU210 minfc1.5-Down	HU210 minfc1.5	4	hrs	DarkRed	CKAP5	1.98544165489132	Minus_log10_adjusted_pvalue	-0.707906901836395
HU210 minfc1.5-Down	HU210 minfc1.5	4	hrs	DarkRed	CLVS1	3.41609875348962	Minus_log10_adjusted_pvalue	-0.87121707201004
HU210 minfc1.5-Up	HU210 minfc1.5	4	hrs	Red	CNBD2	1.30194210004967	Minus_log10_adjusted_pvalue	0.872484505176544
HU210 minfc1.5-Down	HU210 minfc1.5	4	hrs	DarkRed	CNOT2	4.16189613208966	Minus_log10_adjusted_pvalue	-0.779829084873199
HU210 minfc1.5-Down	HU210 minfc1.5	4	hrs	DarkRed	CNOT6	1.98373154433883	Minus_log10_adjusted_pvalue	-1.05234444141388
HU210 minfc1.5-Down	HU210 minfc1.5	4	hrs	DarkRed	CNOT6L	4.34165179629409	Minus_log10_adjusted_pvalue	-0.930915474891663
HU210 minfc1.5-Down	HU210 minfc1.5	4	hrs	DarkRed	CNOT7	4.48983581764659	Minus_log10_adjusted_pvalue	-0.908426582813263
HU210 minfc1.5-Up	HU210 minfc1.5	4	hrs	Red	COL22A1	1.51613751990752	Minus_log10_adjusted_pvalue	0.807689726352692
HU210 minfc1.5-Up	HU210 minfc1.5	4	hrs	Red	COL9A3	4.73684227874307	Minus_log10_adjusted_pvalue	1.15919923782349
HU210 minfc1.5-Down	HU210 minfc1.5	4	hrs	DarkRed	COQ10B	1.43091768525978	Minus_log10_adjusted_pvalue	-0.909710049629211
HU210 minfc1.5-Down	HU210 minfc1.5	4	hrs	DarkRed	COQ8A	2.51668663288583	Minus_log10_adjusted_pvalue	-0.779448986053467
HU210 minfc1.5-Down	HU210 minfc1.5	4	hrs	DarkRed	COX5A	1.66156142513919	Minus_log10_adjusted_pvalue	-1.15363192558289
HU210 minfc1.5-Down	HU210 minfc1.5	4	hrs	DarkRed	COX7B	1.62868640869969	Minus_log10_adjusted_pvalue	-0.989355146884918
HU210 minfc1.5-Up	HU210 minfc1.5	4	hrs	Red	COX7C	2.62647379484724	Minus_log10_adjusted_pvalue	1.00603973865509
HU210 minfc1.5-Down	HU210 minfc1.5	4	hrs	DarkRed	CPEB2	3.3382686924338	Minus_log10_adjusted_pvalue	-0.940960943698883
HU210 minfc1.5-Down	HU210 minfc1.5	4	hrs	DarkRed	CPEB4	2.02622625849515	Minus_log10_adjusted_pvalue	-0.682734549045563
HU210 minfc1.5-Down	HU210 minfc1.5	4	hrs	DarkRed	CPSF4L	8.95213738454863	Minus_log10_adjusted_pvalue	-2.70024728775024
HU210 minfc1.5-Down	HU210 minfc1.5	4	hrs	DarkRed	CRK	1.6114050814135	Minus_log10_adjusted_pvalue	-0.728834390640259
HU210 minfc1.5-Down	HU210 minfc1.5	4	hrs	DarkRed	CRLS1	4.82725114985742	Minus_log10_adjusted_pvalue	-1.1768251657486
HU210 minfc1.5-Down	HU210 minfc1.5	4	hrs	DarkRed	CRYBA1	6.01042918284341	Minus_log10_adjusted_pvalue	-2.34571003913879
HU210 minfc1.5-Down	HU210 minfc1.5	4	hrs	DarkRed	CSNK2A2	2.58673882205538	Minus_log10_adjusted_pvalue	-1.00775516033173
HU210 minfc1.5-Down	HU210 minfc1.5	4	hrs	DarkRed	CSPP1	2.67472657851588	Minus_log10_adjusted_pvalue	-0.712833225727081
HU210 minfc1.5-Up	HU210 minfc1.5	4	hrs	Red	CTNNA3	2.71161213751103	Minus_log10_adjusted_pvalue	0.80556708574295
HU210 minfc1.5-Down	HU210 minfc1.5	4	hrs	DarkRed	CUL2	1.71192301420952	Minus_log10_adjusted_pvalue	-0.72631847858429
HU210 minfc1.5-Down	HU210 minfc1.5	4	hrs	DarkRed	CUTC	2.67820692157154	Minus_log10_adjusted_pvalue	-0.920533776283264
HU210 minfc1.5-Down	HU210 minfc1.5	4	hrs	DarkRed	CYB561A3	5.2266883372415	Minus_log10_adjusted_pvalue	-1.29861378669739
HU210 minfc1.5-Up	HU210 minfc1.5	4	hrs	Red	CYSRT1	6.73578446654653	Minus_log10_adjusted_pvalue	0.605845153331757
HU210 minfc1.5-Down	HU210 minfc1.5	4	hrs	DarkRed	D030056L22RIK	2.65866440242748	Minus_log10_adjusted_pvalue	-1.07516121864319
HU210 minfc1.5-Down	HU210 minfc1.5	4	hrs	DarkRed	D3ERTD751E	3.26118615132835	Minus_log10_adjusted_pvalue	-1.42060470581055
HU210 minfc1.5-Up	HU210 minfc1.5	4	hrs	Red	D430041D05RIK	1.35446278007175	Minus_log10_adjusted_pvalue	0.68914806842804
HU210 minfc1.5-Down	HU210 minfc1.5	4	hrs	DarkRed	DBP	8.39338970314043	Minus_log10_adjusted_pvalue	-1.27865159511566
HU210 minfc1.5-Down	HU210 minfc1.5	4	hrs	DarkRed	DCAF17	5.84667303184262	Minus_log10_adjusted_pvalue	-1.2222181558609
HU210 minfc1.5-Down	HU210 minfc1.5	4	hrs	DarkRed	DCDC2A	1.4864721305658	Minus_log10_adjusted_pvalue	-0.747581422328949
HU210 minfc1.5-Down	HU210 minfc1.5	4	hrs	DarkRed	DCUN1D3	1.41819139631565	Minus_log10_adjusted_pvalue	-0.666212677955627
HU210 minfc1.5-Down	HU210 minfc1.5	4	hrs	DarkRed	DCUN1D5	1.56892265256477	Minus_log10_adjusted_pvalue	-1.11053228378296
HU210 minfc1.5-Down	HU210 minfc1.5	4	hrs	DarkRed	DDHD1	2.07272822323292	Minus_log10_adjusted_pvalue	-0.585866034030914
HU210 minfc1.5-Up	HU210 minfc1.5	4	hrs	Red	DDX27	1.35082780562454	Minus_log10_adjusted_pvalue	0.808055579662323
HU210 minfc1.5-Up	HU210 minfc1.5	4	hrs	Red	DGKZ	3.29721715477865	Minus_log10_adjusted_pvalue	0.627695977687836
HU210 minfc1.5-Up	HU210 minfc1.5	4	hrs	Red	DHODH	7.35526015410894	Minus_log10_adjusted_pvalue	0.946843802928925
HU210 minfc1.5-Down	HU210 minfc1.5	4	hrs	DarkRed	DHX36	1.40671062605968	Minus_log10_adjusted_pvalue	-1.00425660610199
HU210 minfc1.5-Up	HU210 minfc1.5	4	hrs	Red	DIAPH1	2.06820510110933	Minus_log10_adjusted_pvalue	0.590619146823883
HU210 minfc1.5-Down	HU210 minfc1.5	4	hrs	DarkRed	DIPK1A	5.10640519659663	Minus_log10_adjusted_pvalue	-1.26271164417267
HU210 minfc1.5-Down	HU210 minfc1.5	4	hrs	DarkRed	DIS3L2	2.6374346140985	Minus_log10_adjusted_pvalue	-1.05959331989288
HU210 minfc1.5-Down	HU210 minfc1.5	4	hrs	DarkRed	DLG1	7.25006281284954	Minus_log10_adjusted_pvalue	-1.09469366073608
HU210 minfc1.5-Up	HU210 minfc1.5	4	hrs	Red	DLGAP4	4.00312293196335	Minus_log10_adjusted_pvalue	0.782424092292786
HU210 minfc1.5-Down	HU210 minfc1.5	4	hrs	DarkRed	DNAI3	2.78917602845011	Minus_log10_adjusted_pvalue	-1.00089859962463
HU210 minfc1.5-Down	HU210 minfc1.5	4	hrs	DarkRed	DNAJB6	3.09700666472738	Minus_log10_adjusted_pvalue	-0.879101991653442
HU210 minfc1.5-Down	HU210 minfc1.5	4	hrs	DarkRed	DNAJC25	1.57984283260554	Minus_log10_adjusted_pvalue	-0.906190931797028
HU210 minfc1.5-Up	HU210 minfc1.5	4	hrs	Red	DNASE2B	1.68264506073401	Minus_log10_adjusted_pvalue	0.859990537166595
HU210 minfc1.5-Down	HU210 minfc1.5	4	hrs	DarkRed	DTWD2	2.86265536883422	Minus_log10_adjusted_pvalue	-1.08999395370483
HU210 minfc1.5-Down	HU210 minfc1.5	4	hrs	DarkRed	DUSP12	1.75815229992135	Minus_log10_adjusted_pvalue	-0.677985906600952
HU210 minfc1.5-Down	HU210 minfc1.5	4	hrs	DarkRed	E130201H02RIK	1.83484177042468	Minus_log10_adjusted_pvalue	-0.950225412845612
HU210 minfc1.5-Down	HU210 minfc1.5	4	hrs	DarkRed	E130218I03RIK	6.89669927235496	Minus_log10_adjusted_pvalue	-1.26907885074615
HU210 minfc1.5-Down	HU210 minfc1.5	4	hrs	DarkRed	E2F5	1.71163899191654	Minus_log10_adjusted_pvalue	-0.862461268901825
HU210 minfc1.5-Down	HU210 minfc1.5	4	hrs	DarkRed	ECI2	2.55187519014361	Minus_log10_adjusted_pvalue	-0.728121101856232
HU210 minfc1.5-Down	HU210 minfc1.5	4	hrs	DarkRed	EED	1.91638629598769	Minus_log10_adjusted_pvalue	-0.912671864032745
HU210 minfc1.5-Down	HU210 minfc1.5	4	hrs	DarkRed	EFCAB5	1.57702134558795	Minus_log10_adjusted_pvalue	-0.931324541568756
HU210 minfc1.5-Down	HU210 minfc1.5	4	hrs	DarkRed	EFNA5	1.49280553197167	Minus_log10_adjusted_pvalue	-0.929171323776245
HU210 minfc1.5-Down	HU210 minfc1.5	4	hrs	DarkRed	EGFL8	4.75816472999002	Minus_log10_adjusted_pvalue	-1.4554979801178
HU210 minfc1.5-Down	HU210 minfc1.5	4	hrs	DarkRed	EHD4	3.27656405476238	Minus_log10_adjusted_pvalue	-1.17651915550232
HU210 minfc1.5-Down	HU210 minfc1.5	4	hrs	DarkRed	EIF1B	1.3262319412001	Minus_log10_adjusted_pvalue	-1.01813113689423
HU210 minfc1.5-Down	HU210 minfc1.5	4	hrs	DarkRed	ELAPOR2	2.0287162638845	Minus_log10_adjusted_pvalue	-0.651531279087067
HU210 minfc1.5-Down	HU210 minfc1.5	4	hrs	DarkRed	ELK4	1.32175577079169	Minus_log10_adjusted_pvalue	-0.69411027431488
HU210 minfc1.5-Up	HU210 minfc1.5	4	hrs	Red	EML2	1.30580911110401	Minus_log10_adjusted_pvalue	0.633131921291351
HU210 minfc1.5-Down	HU210 minfc1.5	4	hrs	DarkRed	EML6	1.89014483322158	Minus_log10_adjusted_pvalue	-0.866808831691742
HU210 minfc1.5-Down	HU210 minfc1.5	4	hrs	DarkRed	ENAH	3.58068045673044	Minus_log10_adjusted_pvalue	-1.25354719161987
HU210 minfc1.5-Up	HU210 minfc1.5	4	hrs	Red	ENO2	3.26557141595126	Minus_log10_adjusted_pvalue	0.820690333843231
HU210 minfc1.5-Up	HU210 minfc1.5	4	hrs	Red	EPO	8.41251466542325	Minus_log10_adjusted_pvalue	0.957917511463165
HU210 minfc1.5-Up	HU210 minfc1.5	4	hrs	Red	ERGIC3	2.01432119088895	Minus_log10_adjusted_pvalue	0.683197796344757
HU210 minfc1.5-Down	HU210 minfc1.5	4	hrs	DarkRed	ESR1	2.66131844962199	Minus_log10_adjusted_pvalue	-1.27051389217377
HU210 minfc1.5-Down	HU210 minfc1.5	4	hrs	DarkRed	ETV1	2.84893676029534	Minus_log10_adjusted_pvalue	-0.958306908607483
HU210 minfc1.5-Up	HU210 minfc1.5	4	hrs	Red	EVA1B	1.45347462104453	Minus_log10_adjusted_pvalue	0.795822203159332
HU210 minfc1.5-Down	HU210 minfc1.5	4	hrs	DarkRed	EWSR1	2.77862487756865	Minus_log10_adjusted_pvalue	-0.612801074981689
HU210 minfc1.5-Down	HU210 minfc1.5	4	hrs	DarkRed	EXOC5	2.28061732062798	Minus_log10_adjusted_pvalue	-0.959591388702393
HU210 minfc1.5-Down	HU210 minfc1.5	4	hrs	DarkRed	FAM126B	2.01007876043111	Minus_log10_adjusted_pvalue	-0.968562960624695
HU210 minfc1.5-Down	HU210 minfc1.5	4	hrs	DarkRed	FAM166A	2.02213014352268	Minus_log10_adjusted_pvalue	-2.68991684913635
HU210 minfc1.5-Down	HU210 minfc1.5	4	hrs	DarkRed	FAM169A	2.93874737183618	Minus_log10_adjusted_pvalue	-1.19526422023773
HU210 minfc1.5-Down	HU210 minfc1.5	4	hrs	DarkRed	FAM219AOS	3.56745558513018	Minus_log10_adjusted_pvalue	-0.678399682044983
HU210 minfc1.5-Up	HU210 minfc1.5	4	hrs	Red	FAM221B	1.77803834723102	Minus_log10_adjusted_pvalue	0.949553787708282
HU210 minfc1.5-Up	HU210 minfc1.5	4	hrs	Red	FAM78A	1.65113462423035	Minus_log10_adjusted_pvalue	0.81679755449295
HU210 minfc1.5-Down	HU210 minfc1.5	4	hrs	DarkRed	FAM8A1	4.20258912190607	Minus_log10_adjusted_pvalue	-1.55032002925873
HU210 minfc1.5-Up	HU210 minfc1.5	4	hrs	Red	FAM98C	2.60074867431292	Minus_log10_adjusted_pvalue	0.853109836578369
HU210 minfc1.5-Down	HU210 minfc1.5	4	hrs	DarkRed	FANCD2OS	4.13231925444801	Minus_log10_adjusted_pvalue	-1.80921936035156
HU210 minfc1.5-Down	HU210 minfc1.5	4	hrs	DarkRed	FBXO30	2.93198492452724	Minus_log10_adjusted_pvalue	-1.24238991737366
HU210 minfc1.5-Up	HU210 minfc1.5	4	hrs	Red	FBXO44	1.97554715349901	Minus_log10_adjusted_pvalue	0.621553003787994
HU210 minfc1.5-Down	HU210 minfc1.5	4	hrs	DarkRed	FDX1	2.07500108357049	Minus_log10_adjusted_pvalue	-1.25227558612823
HU210 minfc1.5-Down	HU210 minfc1.5	4	hrs	DarkRed	FEM1C	1.47655402045166	Minus_log10_adjusted_pvalue	-0.98909717798233
HU210 minfc1.5-Up	HU210 minfc1.5	4	hrs	Red	FGFR3	2.80707032141152	Minus_log10_adjusted_pvalue	0.820517301559448
HU210 minfc1.5-Down	HU210 minfc1.5	4	hrs	DarkRed	FHAD1	1.30382367075783	Minus_log10_adjusted_pvalue	-0.70004677772522
HU210 minfc1.5-Down	HU210 minfc1.5	4	hrs	DarkRed	FIGN	2.07356392209731	Minus_log10_adjusted_pvalue	-0.725278615951538
HU210 minfc1.5-Down	HU210 minfc1.5	4	hrs	DarkRed	FMNL2	1.57204998589687	Minus_log10_adjusted_pvalue	-0.674553334712982
HU210 minfc1.5-Down	HU210 minfc1.5	4	hrs	DarkRed	FOXP1	1.74320771242887	Minus_log10_adjusted_pvalue	-0.609294652938843
HU210 minfc1.5-Down	HU210 minfc1.5	4	hrs	DarkRed	FRS3OS	8.69725790547488	Minus_log10_adjusted_pvalue	-1.62784039974213
HU210 minfc1.5-Up	HU210 minfc1.5	4	hrs	Red	FXR2	1.38567765791907	Minus_log10_adjusted_pvalue	0.719027698040009
HU210 minfc1.5-Up	HU210 minfc1.5	4	hrs	Red	G530011O06RIK	1.57141332536765	Minus_log10_adjusted_pvalue	0.648386240005493
HU210 minfc1.5-Down	HU210 minfc1.5	4	hrs	DarkRed	GABARAPL2	1.67236523468932	Minus_log10_adjusted_pvalue	-0.81588226556778
HU210 minfc1.5-Down	HU210 minfc1.5	4	hrs	DarkRed	GATAD1	1.79634442281096	Minus_log10_adjusted_pvalue	-0.942156612873077
HU210 minfc1.5-Down	HU210 minfc1.5	4	hrs	DarkRed	GCFC2	3.89275951965642	Minus_log10_adjusted_pvalue	-0.994267880916595
HU210 minfc1.5-Down	HU210 minfc1.5	4	hrs	DarkRed	GCLM	3.79303659178141	Minus_log10_adjusted_pvalue	-1.15531873703003
HU210 minfc1.5-Up	HU210 minfc1.5	4	hrs	Red	GFAP	1.76089080592001	Minus_log10_adjusted_pvalue	0.78474235534668
HU210 minfc1.5-Down	HU210 minfc1.5	4	hrs	DarkRed	GGNBP2	7.08425097416402	Minus_log10_adjusted_pvalue	-0.9101522564888
HU210 minfc1.5-Down	HU210 minfc1.5	4	hrs	DarkRed	GGT1	1.59696876113424	Minus_log10_adjusted_pvalue	-0.820962607860565
HU210 minfc1.5-Up	HU210 minfc1.5	4	hrs	Red	GGT5	3.42998037995488	Minus_log10_adjusted_pvalue	1.08471870422363
HU210 minfc1.5-Down	HU210 minfc1.5	4	hrs	DarkRed	GHR	1.80599658473764	Minus_log10_adjusted_pvalue	-0.888529360294342
HU210 minfc1.5-Down	HU210 minfc1.5	4	hrs	DarkRed	GLB1L	1.50159571542759	Minus_log10_adjusted_pvalue	-1.04345452785492
HU210 minfc1.5-Down	HU210 minfc1.5	4	hrs	DarkRed	GLCCI1	2.50770907675555	Minus_log10_adjusted_pvalue	-0.922860085964203
HU210 minfc1.5-Down	HU210 minfc1.5	4	hrs	DarkRed	GLS	4.91058241165047	Minus_log10_adjusted_pvalue	-0.746231257915497
HU210 minfc1.5-Up	HU210 minfc1.5	4	hrs	Red	GLUD1	1.3431556162218	Minus_log10_adjusted_pvalue	0.69397896528244
HU210 minfc1.5-Up	HU210 minfc1.5	4	hrs	Red	GM10224	2.35537434471355	Minus_log10_adjusted_pvalue	1.3167279958725
HU210 minfc1.5-Down	HU210 minfc1.5	4	hrs	DarkRed	GM10767	1.70244519915265	Minus_log10_adjusted_pvalue	-0.689842104911804
HU210 minfc1.5-Up	HU210 minfc1.5	4	hrs	Red	GM11249	1.77862228413044	Minus_log10_adjusted_pvalue	1.15309488773346
HU210 minfc1.5-Up	HU210 minfc1.5	4	hrs	Red	GM11539	1.5174522612701	Minus_log10_adjusted_pvalue	1.33068704605103
HU210 minfc1.5-Up	HU210 minfc1.5	4	hrs	Red	GM12224	∞	Minus_log10_adjusted_pvalue	1.32848191261292
HU210 minfc1.5-Down	HU210 minfc1.5	4	hrs	DarkRed	GM12722	1.33091567021766	Minus_log10_adjusted_pvalue	-1.05485510826111
HU210 minfc1.5-Down	HU210 minfc1.5	4	hrs	DarkRed	GM12818	1.48283181343045	Minus_log10_adjusted_pvalue	-0.92976438999176
HU210 minfc1.5-Down	HU210 minfc1.5	4	hrs	DarkRed	GM12900	1.43032884440843	Minus_log10_adjusted_pvalue	-0.72331303358078
HU210 minfc1.5-Down	HU210 minfc1.5	4	hrs	DarkRed	GM12912	3.29675592611486	Minus_log10_adjusted_pvalue	-1.01186466217041
HU210 minfc1.5-Down	HU210 minfc1.5	4	hrs	DarkRed	GM12947	1.45271893910199	Minus_log10_adjusted_pvalue	-0.619676232337952
HU210 minfc1.5-Down	HU210 minfc1.5	4	hrs	DarkRed	GM12967	2.44369267557109	Minus_log10_adjusted_pvalue	-1.34602844715118
HU210 minfc1.5-Down	HU210 minfc1.5	4	hrs	DarkRed	GM13142	1.60249103828283	Minus_log10_adjusted_pvalue	-1.05062210559845
HU210 minfc1.5-Down	HU210 minfc1.5	4	hrs	DarkRed	GM13316	1.40229934184141	Minus_log10_adjusted_pvalue	-1.02329409122467
HU210 minfc1.5-Up	HU210 minfc1.5	4	hrs	Red	GM13337	1.8981464351749	Minus_log10_adjusted_pvalue	1.0935515165329
HU210 minfc1.5-Down	HU210 minfc1.5	4	hrs	DarkRed	GM1401	1.44773343678583	Minus_log10_adjusted_pvalue	-0.605072259902954
HU210 minfc1.5-Down	HU210 minfc1.5	4	hrs	DarkRed	GM14044	1.36680838705117	Minus_log10_adjusted_pvalue	-0.894145846366882
HU210 minfc1.5-Down	HU210 minfc1.5	4	hrs	DarkRed	GM14894	1.75134516352684	Minus_log10_adjusted_pvalue	-1.46235692501068
HU210 minfc1.5-Down	HU210 minfc1.5	4	hrs	DarkRed	GM15065	1.41323835218396	Minus_log10_adjusted_pvalue	-1.24330246448517
HU210 minfc1.5-Down	HU210 minfc1.5	4	hrs	DarkRed	GM16061	3.65193474142821	Minus_log10_adjusted_pvalue	-0.782650172710419
HU210 minfc1.5-Down	HU210 minfc1.5	4	hrs	DarkRed	GM16259	3.00738552324296	Minus_log10_adjusted_pvalue	-0.804825007915497
HU210 minfc1.5-Down	HU210 minfc1.5	4	hrs	DarkRed	GM16570	3.7576225828678	Minus_log10_adjusted_pvalue	-1.28578114509583
HU210 minfc1.5-Down	HU210 minfc1.5	4	hrs	DarkRed	GM17228	2.2995740976846	Minus_log10_adjusted_pvalue	-0.815680325031281
HU210 minfc1.5-Up	HU210 minfc1.5	4	hrs	Red	GM17415	2.98618146035836	Minus_log10_adjusted_pvalue	1.40020871162415
HU210 minfc1.5-Down	HU210 minfc1.5	4	hrs	DarkRed	GM20498	1.55602237875539	Minus_log10_adjusted_pvalue	-0.855732142925262
HU210 minfc1.5-Down	HU210 minfc1.5	4	hrs	DarkRed	GM22042	5.99546368209694	Minus_log10_adjusted_pvalue	-2.20887088775635
HU210 minfc1.5-Down	HU210 minfc1.5	4	hrs	DarkRed	GM22270	2.62985902045443	Minus_log10_adjusted_pvalue	-1.65371441841125
HU210 minfc1.5-Down	HU210 minfc1.5	4	hrs	DarkRed	GM22303	3.6167736738072	Minus_log10_adjusted_pvalue	-1.9353289604187
HU210 minfc1.5-Down	HU210 minfc1.5	4	hrs	DarkRed	GM22422	10.9483536386068	Minus_log10_adjusted_pvalue	-3.45133018493652
HU210 minfc1.5-Down	HU210 minfc1.5	4	hrs	DarkRed	GM22748	1.62064734500015	Minus_log10_adjusted_pvalue	-1.80329763889313
HU210 minfc1.5-Down	HU210 minfc1.5	4	hrs	DarkRed	GM22767	1.80092530379639	Minus_log10_adjusted_pvalue	-1.36437690258026
HU210 minfc1.5-Down	HU210 minfc1.5	4	hrs	DarkRed	GM23105	1.71571595241687	Minus_log10_adjusted_pvalue	-3.10112571716309
HU210 minfc1.5-Down	HU210 minfc1.5	4	hrs	DarkRed	GM23202	2.01101678157261	Minus_log10_adjusted_pvalue	-2.04151678085327
HU210 minfc1.5-Down	HU210 minfc1.5	4	hrs	DarkRed	GM23238	6.08286751531794	Minus_log10_adjusted_pvalue	-2.18528151512146
HU210 minfc1.5-Down	HU210 minfc1.5	4	hrs	DarkRed	GM23245	∞	Minus_log10_adjusted_pvalue	-3.64108610153198
HU210 minfc1.5-Down	HU210 minfc1.5	4	hrs	DarkRed	GM23442	5.74308750989964	Minus_log10_adjusted_pvalue	-3.13599896430969
HU210 minfc1.5-Down	HU210 minfc1.5	4	hrs	DarkRed	GM24616	2.8851222418201	Minus_log10_adjusted_pvalue	-1.71097910404205
HU210 minfc1.5-Down	HU210 minfc1.5	4	hrs	DarkRed	GM25394	1.31707643373697	Minus_log10_adjusted_pvalue	-1.25571990013123
HU210 minfc1.5-Down	HU210 minfc1.5	4	hrs	DarkRed	GM25492	2.51976591223488	Minus_log10_adjusted_pvalue	-2.57401657104492
HU210 minfc1.5-Down	HU210 minfc1.5	4	hrs	DarkRed	GM25776	3.06384982763434	Minus_log10_adjusted_pvalue	-2.39334654808044
HU210 minfc1.5-Down	HU210 minfc1.5	4	hrs	DarkRed	GM25788	2.28013860880305	Minus_log10_adjusted_pvalue	-2.41436147689819
HU210 minfc1.5-Down	HU210 minfc1.5	4	hrs	DarkRed	GM25791	6.8710194572968	Minus_log10_adjusted_pvalue	-2.60562586784363
HU210 minfc1.5-Down	HU210 minfc1.5	4	hrs	DarkRed	GM25835	4.56176151997018	Minus_log10_adjusted_pvalue	-1.98806166648865
HU210 minfc1.5-Down	HU210 minfc1.5	4	hrs	DarkRed	GM26079	2.40802211188013	Minus_log10_adjusted_pvalue	-2.52190756797791
HU210 minfc1.5-Down	HU210 minfc1.5	4	hrs	DarkRed	GM26165	5.59355348854592	Minus_log10_adjusted_pvalue	-2.81362891197205
HU210 minfc1.5-Down	HU210 minfc1.5	4	hrs	DarkRed	GM26397	∞	Minus_log10_adjusted_pvalue	-3.34944295883179
HU210 minfc1.5-Down	HU210 minfc1.5	4	hrs	DarkRed	GM26447	∞	Minus_log10_adjusted_pvalue	-4.33438587188721
HU210 minfc1.5-Down	HU210 minfc1.5	4	hrs	DarkRed	GM3222	2.93693696741777	Minus_log10_adjusted_pvalue	-0.744338631629944
HU210 minfc1.5-Down	HU210 minfc1.5	4	hrs	DarkRed	GM3414	6.18955105596075	Minus_log10_adjusted_pvalue	-1.06181609630585
HU210 minfc1.5-Down	HU210 minfc1.5	4	hrs	DarkRed	GM4953	1.35545406488645	Minus_log10_adjusted_pvalue	-0.706973791122437
HU210 minfc1.5-Down	HU210 minfc1.5	4	hrs	DarkRed	GM5385	2.50199839591346	Minus_log10_adjusted_pvalue	-0.77910315990448
HU210 minfc1.5-Up	HU210 minfc1.5	4	hrs	Red	GM614	2.02306660660551	Minus_log10_adjusted_pvalue	0.763182044029236
HU210 minfc1.5-Down	HU210 minfc1.5	4	hrs	DarkRed	GM6153	4.08766685803492	Minus_log10_adjusted_pvalue	-1.38315784931183
HU210 minfc1.5-Down	HU210 minfc1.5	4	hrs	DarkRed	GM6177	12.4797654398176	Minus_log10_adjusted_pvalue	-2.466548204422
HU210 minfc1.5-Down	HU210 minfc1.5	4	hrs	DarkRed	GM6206	4.78218979475603	Minus_log10_adjusted_pvalue	-1.25218081474304
HU210 minfc1.5-Down	HU210 minfc1.5	4	hrs	DarkRed	GM6808	1.67186718947945	Minus_log10_adjusted_pvalue	-0.763271450996399
HU210 minfc1.5-Up	HU210 minfc1.5	4	hrs	Red	GM6982	1.81358051501702	Minus_log10_adjusted_pvalue	0.69653707742691
HU210 minfc1.5-Down	HU210 minfc1.5	4	hrs	DarkRed	GM7117	3.90035734844612	Minus_log10_adjusted_pvalue	-1.1728630065918
HU210 minfc1.5-Up	HU210 minfc1.5	4	hrs	Red	GM8054	2.34508932124093	Minus_log10_adjusted_pvalue	1.33581376075745
HU210 minfc1.5-Up	HU210 minfc1.5	4	hrs	Red	GM8163	1.97564159780279	Minus_log10_adjusted_pvalue	1.18599617481232
HU210 minfc1.5-Up	HU210 minfc1.5	4	hrs	Red	GM8225	1.63447084353128	Minus_log10_adjusted_pvalue	1.09607243537903
HU210 minfc1.5-Down	HU210 minfc1.5	4	hrs	DarkRed	GM8428	2.78206093285405	Minus_log10_adjusted_pvalue	-1.21556317806244
HU210 minfc1.5-Down	HU210 minfc1.5	4	hrs	DarkRed	GM8618	2.74726586618766	Minus_log10_adjusted_pvalue	-1.18646550178528
HU210 minfc1.5-Up	HU210 minfc1.5	4	hrs	Red	GMIP	2.35467303475048	Minus_log10_adjusted_pvalue	0.777267754077911
HU210 minfc1.5-Up	HU210 minfc1.5	4	hrs	Red	GMPPB	4.56467651457989	Minus_log10_adjusted_pvalue	1.13283824920654
HU210 minfc1.5-Up	HU210 minfc1.5	4	hrs	Red	GNB1L	1.84366895401552	Minus_log10_adjusted_pvalue	0.775619328022003
HU210 minfc1.5-Down	HU210 minfc1.5	4	hrs	DarkRed	GNG13	12.9110315507837	Minus_log10_adjusted_pvalue	-2.63221716880798
HU210 minfc1.5-Down	HU210 minfc1.5	4	hrs	DarkRed	GNGT2	2.39691521380098	Minus_log10_adjusted_pvalue	-0.921124756336212
HU210 minfc1.5-Down	HU210 minfc1.5	4	hrs	DarkRed	GOLGA7	1.41437575137807	Minus_log10_adjusted_pvalue	-0.742558658123016
HU210 minfc1.5-Down	HU210 minfc1.5	4	hrs	DarkRed	GOLPH3	2.36293876300067	Minus_log10_adjusted_pvalue	-0.979215025901794
HU210 minfc1.5-Up	HU210 minfc1.5	4	hrs	Red	GPR137	2.77717430493549	Minus_log10_adjusted_pvalue	0.839392364025116
HU210 minfc1.5-Down	HU210 minfc1.5	4	hrs	DarkRed	GPR137C	2.34259896120884	Minus_log10_adjusted_pvalue	-1.072021484375
HU210 minfc1.5-Up	HU210 minfc1.5	4	hrs	Red	GPX4	2.2723278286171	Minus_log10_adjusted_pvalue	1.07667922973633
HU210 minfc1.5-Up	HU210 minfc1.5	4	hrs	Red	GRIN1	4.58580572576432	Minus_log10_adjusted_pvalue	0.82012003660202
HU210 minfc1.5-Down	HU210 minfc1.5	4	hrs	DarkRed	H1F1	2.90210090466364	Minus_log10_adjusted_pvalue	-1.24805808067322
HU210 minfc1.5-Down	HU210 minfc1.5	4	hrs	DarkRed	H1F3	1.92627064601766	Minus_log10_adjusted_pvalue	-0.831985056400299
HU210 minfc1.5-Down	HU210 minfc1.5	4	hrs	DarkRed	H1F4	1.63292001221398	Minus_log10_adjusted_pvalue	-1.0053186416626
HU210 minfc1.5-Down	HU210 minfc1.5	4	hrs	DarkRed	H1F5	1.50876862378114	Minus_log10_adjusted_pvalue	-1.03714764118195
HU210 minfc1.5-Down	HU210 minfc1.5	4	hrs	DarkRed	H2AC19	2.27088140791674	Minus_log10_adjusted_pvalue	-1.30837655067444
HU210 minfc1.5-Down	HU210 minfc1.5	4	hrs	DarkRed	H2AC20	3.020139911919	Minus_log10_adjusted_pvalue	-1.22589027881622
HU210 minfc1.5-Down	HU210 minfc1.5	4	hrs	DarkRed	H2BC11	1.62859407989948	Minus_log10_adjusted_pvalue	-1.05712676048279
HU210 minfc1.5-Down	HU210 minfc1.5	4	hrs	DarkRed	H2BC3	1.8829807486673	Minus_log10_adjusted_pvalue	-1.16833865642548
HU210 minfc1.5-Up	HU210 minfc1.5	4	hrs	Red	H2-T3	1.98537027871537	Minus_log10_adjusted_pvalue	0.919312059879303
HU210 minfc1.5-Down	HU210 minfc1.5	4	hrs	DarkRed	H3C2	1.34412714996898	Minus_log10_adjusted_pvalue	-0.912838280200958
HU210 minfc1.5-Down	HU210 minfc1.5	4	hrs	DarkRed	H4C18	2.40285023081314	Minus_log10_adjusted_pvalue	-1.32331871986389
HU210 minfc1.5-Down	HU210 minfc1.5	4	hrs	DarkRed	H4C2	1.54194713773267	Minus_log10_adjusted_pvalue	-1.04654455184937
HU210 minfc1.5-Down	HU210 minfc1.5	4	hrs	DarkRed	H4C3	2.36209318970287	Minus_log10_adjusted_pvalue	-1.30188763141632
HU210 minfc1.5-Down	HU210 minfc1.5	4	hrs	DarkRed	H4C6	2.507095804396	Minus_log10_adjusted_pvalue	-1.31207776069641
HU210 minfc1.5-Down	HU210 minfc1.5	4	hrs	DarkRed	HACD4	2.60153394476819	Minus_log10_adjusted_pvalue	-1.11633193492889
HU210 minfc1.5-Up	HU210 minfc1.5	4	hrs	Red	HDAC7	3.20171892328398	Minus_log10_adjusted_pvalue	0.670924365520477
HU210 minfc1.5-Down	HU210 minfc1.5	4	hrs	DarkRed	HECTD2	3.00929317666451	Minus_log10_adjusted_pvalue	-0.934185981750488
HU210 minfc1.5-Up	HU210 minfc1.5	4	hrs	Red	HECTD2OS	2.12285623266408	Minus_log10_adjusted_pvalue	0.850726127624512
HU210 minfc1.5-Down	HU210 minfc1.5	4	hrs	DarkRed	HELLS	3.34008950949113	Minus_log10_adjusted_pvalue	-1.05158960819244
HU210 minfc1.5-Down	HU210 minfc1.5	4	hrs	DarkRed	HIF1A	1.41494216297015	Minus_log10_adjusted_pvalue	-0.745182693004608
HU210 minfc1.5-Up	HU210 minfc1.5	4	hrs	Red	HK3	9.47248867449016	Minus_log10_adjusted_pvalue	1.78278863430023
HU210 minfc1.5-Down	HU210 minfc1.5	4	hrs	DarkRed	HNRNPD	∞	Minus_log10_adjusted_pvalue	-1.59029185771942
HU210 minfc1.5-Down	HU210 minfc1.5	4	hrs	DarkRed	HOOK3	2.31680161393458	Minus_log10_adjusted_pvalue	-0.957692384719849
HU210 minfc1.5-Down	HU210 minfc1.5	4	hrs	DarkRed	HPS3	1.76619700854418	Minus_log10_adjusted_pvalue	-0.645345449447632
HU210 minfc1.5-Down	HU210 minfc1.5	4	hrs	DarkRed	HSP90AA1	2.21788727162367	Minus_log10_adjusted_pvalue	-0.895441710948944
HU210 minfc1.5-Up	HU210 minfc1.5	4	hrs	Red	HSPB6	5.68587988866466	Minus_log10_adjusted_pvalue	1.37499487400055
HU210 minfc1.5-Down	HU210 minfc1.5	4	hrs	DarkRed	HSPD1	2.17588392716308	Minus_log10_adjusted_pvalue	-1.33615493774414
HU210 minfc1.5-Down	HU210 minfc1.5	4	hrs	DarkRed	HSPE1	3.6128932673832	Minus_log10_adjusted_pvalue	-1.48518776893616
HU210 minfc1.5-Up	HU210 minfc1.5	4	hrs	Red	HYAL3	2.79738637484468	Minus_log10_adjusted_pvalue	0.597755253314972
HU210 minfc1.5-Up	HU210 minfc1.5	4	hrs	Red	HYI	2.32733424189687	Minus_log10_adjusted_pvalue	0.979331970214844
HU210 minfc1.5-Up	HU210 minfc1.5	4	hrs	Red	HYPK	5.16424287084811	Minus_log10_adjusted_pvalue	1.38292229175568
HU210 minfc1.5-Up	HU210 minfc1.5	4	hrs	Red	IER3IP1	1.67114966180197	Minus_log10_adjusted_pvalue	0.836472749710083
HU210 minfc1.5-Up	HU210 minfc1.5	4	hrs	Red	IGSF8	1.53914575122285	Minus_log10_adjusted_pvalue	0.715766310691833
HU210 minfc1.5-Down	HU210 minfc1.5	4	hrs	DarkRed	IL2	5.91546306104692	Minus_log10_adjusted_pvalue	-1.06381475925446
HU210 minfc1.5-Down	HU210 minfc1.5	4	hrs	DarkRed	IL34	1.9428018944478	Minus_log10_adjusted_pvalue	-0.975200533866882
HU210 minfc1.5-Down	HU210 minfc1.5	4	hrs	DarkRed	IMMP2L	1.46250705137768	Minus_log10_adjusted_pvalue	-0.807883143424988
HU210 minfc1.5-Down	HU210 minfc1.5	4	hrs	DarkRed	INSYN2B	5.13279481102027	Minus_log10_adjusted_pvalue	-0.741252243518829
HU210 minfc1.5-Down	HU210 minfc1.5	4	hrs	DarkRed	INTS13	1.89808460053829	Minus_log10_adjusted_pvalue	-0.62556779384613
HU210 minfc1.5-Down	HU210 minfc1.5	4	hrs	DarkRed	INTS2	2.33185834317196	Minus_log10_adjusted_pvalue	-0.632515788078308
HU210 minfc1.5-Down	HU210 minfc1.5	4	hrs	DarkRed	IPO8	1.3309379934527	Minus_log10_adjusted_pvalue	-0.70329225063324
HU210 minfc1.5-Up	HU210 minfc1.5	4	hrs	Red	IQCD	4.35988842010255	Minus_log10_adjusted_pvalue	0.70692765712738
HU210 minfc1.5-Down	HU210 minfc1.5	4	hrs	DarkRed	IQCH	1.70917545641136	Minus_log10_adjusted_pvalue	-0.795148134231567
HU210 minfc1.5-Down	HU210 minfc1.5	4	hrs	DarkRed	IRF5	3.77297246432247	Minus_log10_adjusted_pvalue	-1.24275422096252
HU210 minfc1.5-Up	HU210 minfc1.5	4	hrs	Red	IRF7	2.60111251680683	Minus_log10_adjusted_pvalue	1.34695053100586
HU210 minfc1.5-Down	HU210 minfc1.5	4	hrs	DarkRed	ITGB1	1.50016177544579	Minus_log10_adjusted_pvalue	-0.79457688331604
HU210 minfc1.5-Down	HU210 minfc1.5	4	hrs	DarkRed	JMY	1.95094875965131	Minus_log10_adjusted_pvalue	-0.736417472362518
HU210 minfc1.5-Up	HU210 minfc1.5	4	hrs	Red	JOSD2	2.49597112873223	Minus_log10_adjusted_pvalue	0.609956681728363
HU210 minfc1.5-Down	HU210 minfc1.5	4	hrs	DarkRed	KANSL1L	3.51658817130985	Minus_log10_adjusted_pvalue	-0.941739678382874
HU210 minfc1.5-Down	HU210 minfc1.5	4	hrs	DarkRed	KCNN2	2.73252319641271	Minus_log10_adjusted_pvalue	-0.930017828941345
HU210 minfc1.5-Down	HU210 minfc1.5	4	hrs	DarkRed	KPNA2	8.08910998833634	Minus_log10_adjusted_pvalue	-1.15166831016541
HU210 minfc1.5-Down	HU210 minfc1.5	4	hrs	DarkRed	KPNA3	1.89765893867065	Minus_log10_adjusted_pvalue	-1.0453827381134
HU210 minfc1.5-Down	HU210 minfc1.5	4	hrs	DarkRed	KTN1	2.29482075762458	Minus_log10_adjusted_pvalue	-0.585521340370178
HU210 minfc1.5-Down	HU210 minfc1.5	4	hrs	DarkRed	LANCL2	1.92612776102928	Minus_log10_adjusted_pvalue	-0.728244066238403
HU210 minfc1.5-Down	HU210 minfc1.5	4	hrs	DarkRed	LARS2	∞	Minus_log10_adjusted_pvalue	-2.31755065917969
HU210 minfc1.5-Down	HU210 minfc1.5	4	hrs	DarkRed	LCORL	6.18955105596075	Minus_log10_adjusted_pvalue	-1.23885524272919
HU210 minfc1.5-Down	HU210 minfc1.5	4	hrs	DarkRed	LEMD3	1.68269106863279	Minus_log10_adjusted_pvalue	-1.05266952514648
HU210 minfc1.5-Down	HU210 minfc1.5	4	hrs	DarkRed	LGR4	2.02324390925897	Minus_log10_adjusted_pvalue	-0.96476024389267
HU210 minfc1.5-Down	HU210 minfc1.5	4	hrs	DarkRed	LMO2	3.04338501450999	Minus_log10_adjusted_pvalue	-0.903583705425262
HU210 minfc1.5-Down	HU210 minfc1.5	4	hrs	DarkRed	LMO4	1.63171127187672	Minus_log10_adjusted_pvalue	-0.761597752571106
HU210 minfc1.5-Down	HU210 minfc1.5	4	hrs	DarkRed	LONRF1	1.33447623628508	Minus_log10_adjusted_pvalue	-0.886319518089294
HU210 minfc1.5-Up	HU210 minfc1.5	4	hrs	Red	LRP2BP	1.36828843903373	Minus_log10_adjusted_pvalue	0.621234178543091
HU210 minfc1.5-Up	HU210 minfc1.5	4	hrs	Red	LRRC18	1.58305507981774	Minus_log10_adjusted_pvalue	0.813626408576965
HU210 minfc1.5-Up	HU210 minfc1.5	4	hrs	Red	LRRC19	8.91627885015924	Minus_log10_adjusted_pvalue	2.11709332466125
HU210 minfc1.5-Down	HU210 minfc1.5	4	hrs	DarkRed	LRRC47	1.60409901281856	Minus_log10_adjusted_pvalue	-0.87202000617981
HU210 minfc1.5-Down	HU210 minfc1.5	4	hrs	DarkRed	LRRC57	4.12979047459936	Minus_log10_adjusted_pvalue	-0.856417179107666
HU210 minfc1.5-Down	HU210 minfc1.5	4	hrs	DarkRed	LUC7L2	2.04895941472876	Minus_log10_adjusted_pvalue	-0.720551669597626
HU210 minfc1.5-Down	HU210 minfc1.5	4	hrs	DarkRed	LUC7L3	2.51831665636184	Minus_log10_adjusted_pvalue	-0.699202001094818
HU210 minfc1.5-Down	HU210 minfc1.5	4	hrs	DarkRed	MACF1	∞	Minus_log10_adjusted_pvalue	-1.21510624885559
HU210 minfc1.5-Down	HU210 minfc1.5	4	hrs	DarkRed	MAGT1	1.62049688130258	Minus_log10_adjusted_pvalue	-0.883293867111206
HU210 minfc1.5-Down	HU210 minfc1.5	4	hrs	DarkRed	MALSU1	1.92642460626748	Minus_log10_adjusted_pvalue	-1.08427119255066
HU210 minfc1.5-Up	HU210 minfc1.5	4	hrs	Red	MAMDC4	8.41589275245318	Minus_log10_adjusted_pvalue	1.91660153865814
HU210 minfc1.5-Up	HU210 minfc1.5	4	hrs	Red	MAP3K6	1.7683800579315	Minus_log10_adjusted_pvalue	0.835818350315094
HU210 minfc1.5-Down	HU210 minfc1.5	4	hrs	DarkRed	MAP4K5	3.52339443279909	Minus_log10_adjusted_pvalue	-0.99399209022522
HU210 minfc1.5-Down	HU210 minfc1.5	4	hrs	DarkRed	MAPK1	2.82748170389464	Minus_log10_adjusted_pvalue	-0.648676812648773
HU210 minfc1.5-Down	HU210 minfc1.5	4	hrs	DarkRed	MAPK8	2.06324955640203	Minus_log10_adjusted_pvalue	-0.721748054027557
HU210 minfc1.5-Down	HU210 minfc1.5	4	hrs	DarkRed	MARCHF11	1.57364329271179	Minus_log10_adjusted_pvalue	-0.812726497650146
HU210 minfc1.5-Down	HU210 minfc1.5	4	hrs	DarkRed	MARCHF5	2.77194114511477	Minus_log10_adjusted_pvalue	-0.851910591125488
HU210 minfc1.5-Down	HU210 minfc1.5	4	hrs	DarkRed	MASP2	1.40412698409422	Minus_log10_adjusted_pvalue	-0.729705214500427
HU210 minfc1.5-Down	HU210 minfc1.5	4	hrs	DarkRed	MCCC1OS	13.5103677075882	Minus_log10_adjusted_pvalue	-1.25959074497223
HU210 minfc1.5-Up	HU210 minfc1.5	4	hrs	Red	MDGA1	6.694354179305	Minus_log10_adjusted_pvalue	1.67574238777161
HU210 minfc1.5-Down	HU210 minfc1.5	4	hrs	DarkRed	MDK	4.57614162743937	Minus_log10_adjusted_pvalue	-1.25087749958038
HU210 minfc1.5-Down	HU210 minfc1.5	4	hrs	DarkRed	MED6	1.92640627155238	Minus_log10_adjusted_pvalue	-0.761730432510376
HU210 minfc1.5-Up	HU210 minfc1.5	4	hrs	Red	MEPCE	1.59788311373283	Minus_log10_adjusted_pvalue	0.769108831882477
HU210 minfc1.5-Down	HU210 minfc1.5	4	hrs	DarkRed	METTL23	3.58157109861155	Minus_log10_adjusted_pvalue	-0.949817895889282
HU210 minfc1.5-Down	HU210 minfc1.5	4	hrs	DarkRed	MEX3C	1.58965305069338	Minus_log10_adjusted_pvalue	-1.07927358150482
HU210 minfc1.5-Down	HU210 minfc1.5	4	hrs	DarkRed	MFF	7.34764533980575	Minus_log10_adjusted_pvalue	-0.842133462429047
HU210 minfc1.5-Down	HU210 minfc1.5	4	hrs	DarkRed	MFRP	10.9074898791227	Minus_log10_adjusted_pvalue	-0.603832840919495
HU210 minfc1.5-Down	HU210 minfc1.5	4	hrs	DarkRed	MIB1	3.68676780870751	Minus_log10_adjusted_pvalue	-0.906387567520142
HU210 minfc1.5-Up	HU210 minfc1.5	4	hrs	Red	MICAL1	1.75111985067455	Minus_log10_adjusted_pvalue	0.661757469177246
HU210 minfc1.5-Down	HU210 minfc1.5	4	hrs	DarkRed	MICU3	1.45276574353036	Minus_log10_adjusted_pvalue	-0.804910778999329
HU210 minfc1.5-Down	HU210 minfc1.5	4	hrs	DarkRed	MIF4GD	8.03596676376714	Minus_log10_adjusted_pvalue	-1.16569900512695
HU210 minfc1.5-Down	HU210 minfc1.5	4	hrs	DarkRed	MINDY2	1.35357274406915	Minus_log10_adjusted_pvalue	-1.03571760654449
HU210 minfc1.5-Down	HU210 minfc1.5	4	hrs	DarkRed	MIR199A-2	∞	Minus_log10_adjusted_pvalue	-0.885832905769348
HU210 minfc1.5-Up	HU210 minfc1.5	4	hrs	Red	MIR546	2.97076641248143	Minus_log10_adjusted_pvalue	1.70495176315308
HU210 minfc1.5-Up	HU210 minfc1.5	4	hrs	Red	MIR669E	∞	Minus_log10_adjusted_pvalue	0.76431804895401
HU210 minfc1.5-Down	HU210 minfc1.5	4	hrs	DarkRed	MIR686	5.5602521528752	Minus_log10_adjusted_pvalue	-2.95263862609863
HU210 minfc1.5-Down	HU210 minfc1.5	4	hrs	DarkRed	MOB1B	1.69776648911364	Minus_log10_adjusted_pvalue	-0.786619424819946
HU210 minfc1.5-Down	HU210 minfc1.5	4	hrs	DarkRed	MORF4L1	1.94232630370229	Minus_log10_adjusted_pvalue	-0.915523946285248
HU210 minfc1.5-Up	HU210 minfc1.5	4	hrs	Red	MRI1	1.46023034930973	Minus_log10_adjusted_pvalue	0.710565149784088
HU210 minfc1.5-Down	HU210 minfc1.5	4	hrs	DarkRed	MRPL13	2.32743945085128	Minus_log10_adjusted_pvalue	-0.850386202335358
HU210 minfc1.5-Up	HU210 minfc1.5	4	hrs	Red	MTCL1	2.8733459479515	Minus_log10_adjusted_pvalue	0.674121975898743
HU210 minfc1.5-Down	HU210 minfc1.5	4	hrs	DarkRed	MTDH	4.3658422763084	Minus_log10_adjusted_pvalue	-1.01120340824127
HU210 minfc1.5-Down	HU210 minfc1.5	4	hrs	DarkRed	MTIF3	2.79698072246659	Minus_log10_adjusted_pvalue	-0.900762498378754
HU210 minfc1.5-Up	HU210 minfc1.5	4	hrs	Red	MTLN	2.24693811479737	Minus_log10_adjusted_pvalue	0.987396895885468
HU210 minfc1.5-Down	HU210 minfc1.5	4	hrs	DarkRed	MUC13	8.91084053333209	Minus_log10_adjusted_pvalue	-1.52713739871979
HU210 minfc1.5-Up	HU210 minfc1.5	4	hrs	Red	MUS81	1.42203739916411	Minus_log10_adjusted_pvalue	0.586499094963074
HU210 minfc1.5-Up	HU210 minfc1.5	4	hrs	Red	MYO18A	4.43189571268061	Minus_log10_adjusted_pvalue	0.685704708099365
HU210 minfc1.5-Down	HU210 minfc1.5	4	hrs	DarkRed	N4BP2L2	2.91709263179781	Minus_log10_adjusted_pvalue	-0.885325789451599
HU210 minfc1.5-Down	HU210 minfc1.5	4	hrs	DarkRed	NAA30	3.23801882421961	Minus_log10_adjusted_pvalue	-0.988700747489929
HU210 minfc1.5-Up	HU210 minfc1.5	4	hrs	Red	NAB2	2.26497707032206	Minus_log10_adjusted_pvalue	0.933024227619171
HU210 minfc1.5-Down	HU210 minfc1.5	4	hrs	DarkRed	NAF1	6.14019606294371	Minus_log10_adjusted_pvalue	-1.54540503025055
HU210 minfc1.5-Down	HU210 minfc1.5	4	hrs	DarkRed	NDFIP2	3.54958769268341	Minus_log10_adjusted_pvalue	-0.944118022918701
HU210 minfc1.5-Down	HU210 minfc1.5	4	hrs	DarkRed	NDUFA5	1.47571426535917	Minus_log10_adjusted_pvalue	-0.748099386692047
HU210 minfc1.5-Up	HU210 minfc1.5	4	hrs	Red	NDUFB3	1.54036179049902	Minus_log10_adjusted_pvalue	1.10218489170074
HU210 minfc1.5-Down	HU210 minfc1.5	4	hrs	DarkRed	NEB	2.20511828254422	Minus_log10_adjusted_pvalue	-1.12127554416656
HU210 minfc1.5-Down	HU210 minfc1.5	4	hrs	DarkRed	NEK1	1.32818499815445	Minus_log10_adjusted_pvalue	-0.614746451377869
HU210 minfc1.5-Up	HU210 minfc1.5	4	hrs	Red	NELFB	3.04910962414607	Minus_log10_adjusted_pvalue	0.671996116638184
HU210 minfc1.5-Down	HU210 minfc1.5	4	hrs	DarkRed	NFAT5	5.55153329394328	Minus_log10_adjusted_pvalue	-0.935351610183716
HU210 minfc1.5-Down	HU210 minfc1.5	4	hrs	DarkRed	NFIB	2.86275351425955	Minus_log10_adjusted_pvalue	-0.801773190498352
HU210 minfc1.5-Up	HU210 minfc1.5	4	hrs	Red	NIBAN3	2.46453118084139	Minus_log10_adjusted_pvalue	0.887317895889282
HU210 minfc1.5-Up	HU210 minfc1.5	4	hrs	Red	NME1	4.40166592607742	Minus_log10_adjusted_pvalue	1.42051589488983
HU210 minfc1.5-Down	HU210 minfc1.5	4	hrs	DarkRed	NME7	2.1638956211245	Minus_log10_adjusted_pvalue	-0.840052485466003
HU210 minfc1.5-Down	HU210 minfc1.5	4	hrs	DarkRed	NPHP3	1.78645831750762	Minus_log10_adjusted_pvalue	-0.637926042079926
HU210 minfc1.5-Down	HU210 minfc1.5	4	hrs	DarkRed	NT5C3	1.91313140942143	Minus_log10_adjusted_pvalue	-0.673005521297455
HU210 minfc1.5-Down	HU210 minfc1.5	4	hrs	DarkRed	NUDT19	3.75289127978645	Minus_log10_adjusted_pvalue	-1.23174452781677
HU210 minfc1.5-Down	HU210 minfc1.5	4	hrs	DarkRed	NUDT4	1.72882543689608	Minus_log10_adjusted_pvalue	-1.12883818149567
HU210 minfc1.5-Up	HU210 minfc1.5	4	hrs	Red	NUGGC	1.545583548055	Minus_log10_adjusted_pvalue	0.794840931892395
HU210 minfc1.5-Down	HU210 minfc1.5	4	hrs	DarkRed	NUP54	2.42387066398159	Minus_log10_adjusted_pvalue	-0.829487919807434
HU210 minfc1.5-Down	HU210 minfc1.5	4	hrs	DarkRed	ODR4	1.90020890442407	Minus_log10_adjusted_pvalue	-0.74521791934967
HU210 minfc1.5-Down	HU210 minfc1.5	4	hrs	DarkRed	OLFR68	1.31318863500006	Minus_log10_adjusted_pvalue	-0.59201592206955
HU210 minfc1.5-Down	HU210 minfc1.5	4	hrs	DarkRed	OPN1SW	8.12302798726239	Minus_log10_adjusted_pvalue	-0.842110812664032
HU210 minfc1.5-Down	HU210 minfc1.5	4	hrs	DarkRed	ORC1	1.36130613351337	Minus_log10_adjusted_pvalue	-0.592973053455353
HU210 minfc1.5-Down	HU210 minfc1.5	4	hrs	DarkRed	OSCP1	2.32612608156094	Minus_log10_adjusted_pvalue	-0.869402229785919
HU210 minfc1.5-Down	HU210 minfc1.5	4	hrs	DarkRed	OSGEPL1	3.75542107932834	Minus_log10_adjusted_pvalue	-0.881910443305969
HU210 minfc1.5-Down	HU210 minfc1.5	4	hrs	DarkRed	OTOP2	7.05285850339637	Minus_log10_adjusted_pvalue	-1.64749646186829
HU210 minfc1.5-Down	HU210 minfc1.5	4	hrs	DarkRed	OTUD6B	1.36195226871805	Minus_log10_adjusted_pvalue	-0.655509173870087
HU210 minfc1.5-Up	HU210 minfc1.5	4	hrs	Red	P3H1	1.63521643610475	Minus_log10_adjusted_pvalue	0.591353893280029
HU210 minfc1.5-Up	HU210 minfc1.5	4	hrs	Red	P3H3	2.52278174736832	Minus_log10_adjusted_pvalue	0.723862111568451
HU210 minfc1.5-Down	HU210 minfc1.5	4	hrs	DarkRed	PABPN1	3.67275756828641	Minus_log10_adjusted_pvalue	-0.891454637050629
HU210 minfc1.5-Down	HU210 minfc1.5	4	hrs	DarkRed	PAFAH1B1	1.48788150476847	Minus_log10_adjusted_pvalue	-0.75128573179245
HU210 minfc1.5-Down	HU210 minfc1.5	4	hrs	DarkRed	PAIP1	3.42737230810632	Minus_log10_adjusted_pvalue	-1.02737939357758
HU210 minfc1.5-Up	HU210 minfc1.5	4	hrs	Red	PALB2	1.53617118969557	Minus_log10_adjusted_pvalue	0.626952350139618
HU210 minfc1.5-Down	HU210 minfc1.5	4	hrs	DarkRed	PALS2	5.01362199889922	Minus_log10_adjusted_pvalue	-0.991965055465698
HU210 minfc1.5-Down	HU210 minfc1.5	4	hrs	DarkRed	PAN3	1.96590522225281	Minus_log10_adjusted_pvalue	-0.754574537277222
HU210 minfc1.5-Down	HU210 minfc1.5	4	hrs	DarkRed	PANK2	4.62513806511602	Minus_log10_adjusted_pvalue	-1.03311574459076
HU210 minfc1.5-Up	HU210 minfc1.5	4	hrs	Red	PANX2	8.1420412404765	Minus_log10_adjusted_pvalue	1.1152515411377
HU210 minfc1.5-Down	HU210 minfc1.5	4	hrs	DarkRed	PARG	2.79646943500498	Minus_log10_adjusted_pvalue	-0.765446662902832
HU210 minfc1.5-Down	HU210 minfc1.5	4	hrs	DarkRed	PAWR	1.5469723163872	Minus_log10_adjusted_pvalue	-1.02555310726166
HU210 minfc1.5-Down	HU210 minfc1.5	4	hrs	DarkRed	PCGF3	1.69391825567764	Minus_log10_adjusted_pvalue	-0.883539140224457
HU210 minfc1.5-Down	HU210 minfc1.5	4	hrs	DarkRed	PCGF5	1.56494917799631	Minus_log10_adjusted_pvalue	-0.871267914772034
HU210 minfc1.5-Down	HU210 minfc1.5	4	hrs	DarkRed	PCGF6	1.3060129110402	Minus_log10_adjusted_pvalue	-0.806735873222351
HU210 minfc1.5-Down	HU210 minfc1.5	4	hrs	DarkRed	PCP2	1.541143180506	Minus_log10_adjusted_pvalue	-1.4411369562149
HU210 minfc1.5-Down	HU210 minfc1.5	4	hrs	DarkRed	PCSK2OS1	4.15390672539331	Minus_log10_adjusted_pvalue	-0.990205526351929
HU210 minfc1.5-Up	HU210 minfc1.5	4	hrs	Red	PCSK4	1.94568195377131	Minus_log10_adjusted_pvalue	0.768814206123352
HU210 minfc1.5-Down	HU210 minfc1.5	4	hrs	DarkRed	PDCD7	2.88585290453532	Minus_log10_adjusted_pvalue	-0.893613755702972
HU210 minfc1.5-Down	HU210 minfc1.5	4	hrs	DarkRed	PDE4D	2.22482661655825	Minus_log10_adjusted_pvalue	-0.789538681507111
HU210 minfc1.5-Down	HU210 minfc1.5	4	hrs	DarkRed	PDE7A	2.31089545113267	Minus_log10_adjusted_pvalue	-0.764255702495575
HU210 minfc1.5-Down	HU210 minfc1.5	4	hrs	DarkRed	PDE8B	2.01531564731199	Minus_log10_adjusted_pvalue	-1.10912656784058
HU210 minfc1.5-Down	HU210 minfc1.5	4	hrs	DarkRed	PDIK1L	3.09975909526818	Minus_log10_adjusted_pvalue	-0.708268046379089
HU210 minfc1.5-Up	HU210 minfc1.5	4	hrs	Red	PDZK1IP1	4.11086981831917	Minus_log10_adjusted_pvalue	1.30494105815887
HU210 minfc1.5-Up	HU210 minfc1.5	4	hrs	Red	PELI3	1.66144788732774	Minus_log10_adjusted_pvalue	0.732022047042847
HU210 minfc1.5-Down	HU210 minfc1.5	4	hrs	DarkRed	PEX2	1.63191031155278	Minus_log10_adjusted_pvalue	-0.822787463665009
HU210 minfc1.5-Down	HU210 minfc1.5	4	hrs	DarkRed	PFKFB3	2.35987845476877	Minus_log10_adjusted_pvalue	-0.814687192440033
HU210 minfc1.5-Down	HU210 minfc1.5	4	hrs	DarkRed	PFKFB4	2.46737936163088	Minus_log10_adjusted_pvalue	-0.869507491588593
HU210 minfc1.5-Down	HU210 minfc1.5	4	hrs	DarkRed	PHETA2	6.2351889804345	Minus_log10_adjusted_pvalue	-1.63030409812927
HU210 minfc1.5-Down	HU210 minfc1.5	4	hrs	DarkRed	PHF14	3.16448000999349	Minus_log10_adjusted_pvalue	-0.924995720386505
HU210 minfc1.5-Up	HU210 minfc1.5	4	hrs	Red	PHLDA3	1.45341785905228	Minus_log10_adjusted_pvalue	0.788744509220123
HU210 minfc1.5-Down	HU210 minfc1.5	4	hrs	DarkRed	PHPT1	2.59122769052589	Minus_log10_adjusted_pvalue	-1.03775990009308
HU210 minfc1.5-Down	HU210 minfc1.5	4	hrs	DarkRed	PIAS2	1.30576782610714	Minus_log10_adjusted_pvalue	-0.671635985374451
HU210 minfc1.5-Up	HU210 minfc1.5	4	hrs	Red	PIGZ	1.34571467124409	Minus_log10_adjusted_pvalue	1.34956812858582
HU210 minfc1.5-Up	HU210 minfc1.5	4	hrs	Red	PITPNM1	2.79890343729066	Minus_log10_adjusted_pvalue	0.656124234199524
HU210 minfc1.5-Down	HU210 minfc1.5	4	hrs	DarkRed	PKLR	8.57407958344987	Minus_log10_adjusted_pvalue	-1.26764583587646
HU210 minfc1.5-Down	HU210 minfc1.5	4	hrs	DarkRed	PLCL1	7.93859275715213	Minus_log10_adjusted_pvalue	-1.3143515586853
HU210 minfc1.5-Up	HU210 minfc1.5	4	hrs	Red	PLCXD1	4.80685037106525	Minus_log10_adjusted_pvalue	1.00573515892029
HU210 minfc1.5-Down	HU210 minfc1.5	4	hrs	DarkRed	PLD1	1.41445691620893	Minus_log10_adjusted_pvalue	-0.967583775520325
HU210 minfc1.5-Down	HU210 minfc1.5	4	hrs	DarkRed	PLEKHF2	2.86303539564116	Minus_log10_adjusted_pvalue	-0.989786565303802
HU210 minfc1.5-Down	HU210 minfc1.5	4	hrs	DarkRed	PLEKHG1	1.35765222990395	Minus_log10_adjusted_pvalue	-0.597295880317688
HU210 minfc1.5-Down	HU210 minfc1.5	4	hrs	DarkRed	PPIG	2.08780877237373	Minus_log10_adjusted_pvalue	-0.825167417526245
HU210 minfc1.5-Down	HU210 minfc1.5	4	hrs	DarkRed	PPIH	2.01692968807287	Minus_log10_adjusted_pvalue	-0.894521594047546
HU210 minfc1.5-Up	HU210 minfc1.5	4	hrs	Red	PPM1M	1.6282470592899	Minus_log10_adjusted_pvalue	0.891202449798584
HU210 minfc1.5-Down	HU210 minfc1.5	4	hrs	DarkRed	PPP1CB	1.81764242229879	Minus_log10_adjusted_pvalue	-0.823812365531921
HU210 minfc1.5-Down	HU210 minfc1.5	4	hrs	DarkRed	PPP1R7	1.90475391062542	Minus_log10_adjusted_pvalue	-0.88206559419632
HU210 minfc1.5-Down	HU210 minfc1.5	4	hrs	DarkRed	PPP4R3A	1.42171617516735	Minus_log10_adjusted_pvalue	-0.879152297973633
HU210 minfc1.5-Down	HU210 minfc1.5	4	hrs	DarkRed	PPP4R3B	2.22799751676102	Minus_log10_adjusted_pvalue	-0.836866915225983
HU210 minfc1.5-Down	HU210 minfc1.5	4	hrs	DarkRed	PRDM11	5.26501305590911	Minus_log10_adjusted_pvalue	-1.60203349590302
HU210 minfc1.5-Down	HU210 minfc1.5	4	hrs	DarkRed	PRKAR2B	1.61734728255553	Minus_log10_adjusted_pvalue	-0.791587471961975
HU210 minfc1.5-Down	HU210 minfc1.5	4	hrs	DarkRed	PRKG1	1.86386627827179	Minus_log10_adjusted_pvalue	-0.988891541957855
HU210 minfc1.5-Down	HU210 minfc1.5	4	hrs	DarkRed	PRMT3	1.30566247228266	Minus_log10_adjusted_pvalue	-0.600344359874725
HU210 minfc1.5-Down	HU210 minfc1.5	4	hrs	DarkRed	PRPF31	1.30849592113098	Minus_log10_adjusted_pvalue	-0.629642903804779
HU210 minfc1.5-Up	HU210 minfc1.5	4	hrs	Red	PRSS36	3.82822968415386	Minus_log10_adjusted_pvalue	0.999906897544861
HU210 minfc1.5-Down	HU210 minfc1.5	4	hrs	DarkRed	PSIP1	3.84210220369137	Minus_log10_adjusted_pvalue	-0.880358755588531
HU210 minfc1.5-Down	HU210 minfc1.5	4	hrs	DarkRed	PSMA3	5.86370441340797	Minus_log10_adjusted_pvalue	-1.44736075401306
HU210 minfc1.5-Down	HU210 minfc1.5	4	hrs	DarkRed	PSTPIP2	1.71644097868262	Minus_log10_adjusted_pvalue	-0.935414910316467
HU210 minfc1.5-Down	HU210 minfc1.5	4	hrs	DarkRed	PTEN	3.24795155616082	Minus_log10_adjusted_pvalue	-1.19763779640198
HU210 minfc1.5-Down	HU210 minfc1.5	4	hrs	DarkRed	PTER	1.41402971077005	Minus_log10_adjusted_pvalue	-0.695133626461029
HU210 minfc1.5-Down	HU210 minfc1.5	4	hrs	DarkRed	PTGIS	7.83338932779699	Minus_log10_adjusted_pvalue	-0.804040491580963
HU210 minfc1.5-Down	HU210 minfc1.5	4	hrs	DarkRed	PTP4A2	3.10237619359812	Minus_log10_adjusted_pvalue	-1.11275374889374
HU210 minfc1.5-Down	HU210 minfc1.5	4	hrs	DarkRed	PTPN4	4.10542090433187	Minus_log10_adjusted_pvalue	-1.20641803741455
HU210 minfc1.5-Down	HU210 minfc1.5	4	hrs	DarkRed	PTPRJ	1.680893921881	Minus_log10_adjusted_pvalue	-0.653474628925323
HU210 minfc1.5-Down	HU210 minfc1.5	4	hrs	DarkRed	PXMP2	2.58548121539872	Minus_log10_adjusted_pvalue	-1.07247793674469
HU210 minfc1.5-Down	HU210 minfc1.5	4	hrs	DarkRed	QK	2.56268077871437	Minus_log10_adjusted_pvalue	-1.27346348762512
HU210 minfc1.5-Down	HU210 minfc1.5	4	hrs	DarkRed	RAB14	1.73958990633144	Minus_log10_adjusted_pvalue	-0.938585817813873
HU210 minfc1.5-Down	HU210 minfc1.5	4	hrs	DarkRed	RAB40C	2.04592786874857	Minus_log10_adjusted_pvalue	-0.689852654933929
HU210 minfc1.5-Up	HU210 minfc1.5	4	hrs	Red	RAB43	2.38176774550689	Minus_log10_adjusted_pvalue	0.752835512161255
HU210 minfc1.5-Down	HU210 minfc1.5	4	hrs	DarkRed	RAD51C	2.1013137474711	Minus_log10_adjusted_pvalue	-1.00313639640808
HU210 minfc1.5-Down	HU210 minfc1.5	4	hrs	DarkRed	RALGAPA1	2.35294484560833	Minus_log10_adjusted_pvalue	-0.91956090927124
HU210 minfc1.5-Down	HU210 minfc1.5	4	hrs	DarkRed	RASA1	5.62806257602846	Minus_log10_adjusted_pvalue	-1.02166533470154
HU210 minfc1.5-Down	HU210 minfc1.5	4	hrs	DarkRed	RB1CC1	4.3079845799462	Minus_log10_adjusted_pvalue	-0.863213002681732
HU210 minfc1.5-Down	HU210 minfc1.5	4	hrs	DarkRed	RBL2	6.33184433516995	Minus_log10_adjusted_pvalue	-1.55251884460449
HU210 minfc1.5-Down	HU210 minfc1.5	4	hrs	DarkRed	RBM12	10.8577075529193	Minus_log10_adjusted_pvalue	-1.5978684425354
HU210 minfc1.5-Up	HU210 minfc1.5	4	hrs	Red	RBM15B	2.44438567576376	Minus_log10_adjusted_pvalue	0.958170175552368
HU210 minfc1.5-Down	HU210 minfc1.5	4	hrs	DarkRed	RBM26	2.46404543130758	Minus_log10_adjusted_pvalue	-0.642760813236237
HU210 minfc1.5-Down	HU210 minfc1.5	4	hrs	DarkRed	RBM39	3.47278139432398	Minus_log10_adjusted_pvalue	-0.621003806591034
HU210 minfc1.5-Down	HU210 minfc1.5	4	hrs	DarkRed	RCBTB2	3.87513729261026	Minus_log10_adjusted_pvalue	-0.679321467876434
HU210 minfc1.5-Down	HU210 minfc1.5	4	hrs	DarkRed	REV3L	2.22808637601664	Minus_log10_adjusted_pvalue	-0.703735172748566
HU210 minfc1.5-Up	HU210 minfc1.5	4	hrs	Red	RFFL	2.62992383535485	Minus_log10_adjusted_pvalue	0.896669983863831
HU210 minfc1.5-Down	HU210 minfc1.5	4	hrs	DarkRed	RFX7	1.35256227512762	Minus_log10_adjusted_pvalue	-0.626692235469818
HU210 minfc1.5-Up	HU210 minfc1.5	4	hrs	Red	RHBDF1	1.6320350003769	Minus_log10_adjusted_pvalue	0.655876696109772
HU210 minfc1.5-Down	HU210 minfc1.5	4	hrs	DarkRed	RHEB	1.39140230429063	Minus_log10_adjusted_pvalue	-0.980025053024292
HU210 minfc1.5-Down	HU210 minfc1.5	4	hrs	DarkRed	RHOT1	1.57903483881002	Minus_log10_adjusted_pvalue	-0.664887189865112
HU210 minfc1.5-Up	HU210 minfc1.5	4	hrs	Red	RHOT2	3.16483723294611	Minus_log10_adjusted_pvalue	1.18789029121399
HU210 minfc1.5-Down	HU210 minfc1.5	4	hrs	DarkRed	RMRP	5.40853581284034	Minus_log10_adjusted_pvalue	-1.89832878112793
HU210 minfc1.5-Down	HU210 minfc1.5	4	hrs	DarkRed	RNASEH2B	2.32496627433337	Minus_log10_adjusted_pvalue	-0.970652937889099
HU210 minfc1.5-Down	HU210 minfc1.5	4	hrs	DarkRed	RNF103	3.51686361915483	Minus_log10_adjusted_pvalue	-1.04422700405121
HU210 minfc1.5-Down	HU210 minfc1.5	4	hrs	DarkRed	RNF11	1.93023203825885	Minus_log10_adjusted_pvalue	-0.99524050951004
HU210 minfc1.5-Down	HU210 minfc1.5	4	hrs	DarkRed	RNF115	1.44820975638347	Minus_log10_adjusted_pvalue	-1.06051993370056
HU210 minfc1.5-Down	HU210 minfc1.5	4	hrs	DarkRed	RNF138	2.07379961946444	Minus_log10_adjusted_pvalue	-0.94149523973465
HU210 minfc1.5-Up	HU210 minfc1.5	4	hrs	Red	RNF215	1.94195755769186	Minus_log10_adjusted_pvalue	1.01602184772491
HU210 minfc1.5-Down	HU210 minfc1.5	4	hrs	DarkRed	RNF217	2.12985312443709	Minus_log10_adjusted_pvalue	-0.890232801437378
HU210 minfc1.5-Down	HU210 minfc1.5	4	hrs	DarkRed	RNF32	2.0419242081515	Minus_log10_adjusted_pvalue	-0.81777435541153
HU210 minfc1.5-Up	HU210 minfc1.5	4	hrs	Red	RPL12	1.59385172006525	Minus_log10_adjusted_pvalue	0.712579250335693
HU210 minfc1.5-Up	HU210 minfc1.5	4	hrs	Red	RPL17	1.87670381664211	Minus_log10_adjusted_pvalue	1.23157179355621
HU210 minfc1.5-Up	HU210 minfc1.5	4	hrs	Red	RPL18	2.69876375388095	Minus_log10_adjusted_pvalue	1.00129735469818
HU210 minfc1.5-Down	HU210 minfc1.5	4	hrs	DarkRed	RPL22	3.14330552957343	Minus_log10_adjusted_pvalue	-1.08328771591187
HU210 minfc1.5-Down	HU210 minfc1.5	4	hrs	DarkRed	RPL23	1.78489406443467	Minus_log10_adjusted_pvalue	-0.832571566104889
HU210 minfc1.5-Down	HU210 minfc1.5	4	hrs	DarkRed	RPL32-PS	1.30171845419647	Minus_log10_adjusted_pvalue	-1.0247403383255
HU210 minfc1.5-Up	HU210 minfc1.5	4	hrs	Red	RPL35	4.10565789917071	Minus_log10_adjusted_pvalue	1.27235186100006
HU210 minfc1.5-Down	HU210 minfc1.5	4	hrs	DarkRed	RPL36A	3.30887782454657	Minus_log10_adjusted_pvalue	-0.885703682899475
HU210 minfc1.5-Down	HU210 minfc1.5	4	hrs	DarkRed	RPL37RT	3.15436252606898	Minus_log10_adjusted_pvalue	-1.03147172927856
HU210 minfc1.5-Down	HU210 minfc1.5	4	hrs	DarkRed	RPL39	7.2359337755938	Minus_log10_adjusted_pvalue	-2.04049015045166
HU210 minfc1.5-Up	HU210 minfc1.5	4	hrs	Red	RPL5	3.67228967155523	Minus_log10_adjusted_pvalue	1.10063672065735
HU210 minfc1.5-Down	HU210 minfc1.5	4	hrs	DarkRed	RPL7-PS9	1.48439900929698	Minus_log10_adjusted_pvalue	-1.13058173656464
HU210 minfc1.5-Up	HU210 minfc1.5	4	hrs	Red	RPLP0-PS1	2.93967996454453	Minus_log10_adjusted_pvalue	1.4561585187912
HU210 minfc1.5-Up	HU210 minfc1.5	4	hrs	Red	RPLP1	1.49444713536867	Minus_log10_adjusted_pvalue	1.06596970558167
HU210 minfc1.5-Down	HU210 minfc1.5	4	hrs	DarkRed	RPRL3	2.22994220966625	Minus_log10_adjusted_pvalue	-1.33399593830109
HU210 minfc1.5-Up	HU210 minfc1.5	4	hrs	Red	RPS10-PS1	2.32207749675403	Minus_log10_adjusted_pvalue	1.3302606344223
HU210 minfc1.5-Up	HU210 minfc1.5	4	hrs	Red	RPS13-PS1	1.31198885839104	Minus_log10_adjusted_pvalue	1.0829873085022
HU210 minfc1.5-Up	HU210 minfc1.5	4	hrs	Red	RPS14	4.2462415744066	Minus_log10_adjusted_pvalue	1.35633885860443
HU210 minfc1.5-Up	HU210 minfc1.5	4	hrs	Red	RPS20	3.6718100486229	Minus_log10_adjusted_pvalue	1.01842141151428
HU210 minfc1.5-Up	HU210 minfc1.5	4	hrs	Red	RPS27	1.70107270894193	Minus_log10_adjusted_pvalue	1.2298299074173
HU210 minfc1.5-Down	HU210 minfc1.5	4	hrs	DarkRed	RPS27A	2.62955353316103	Minus_log10_adjusted_pvalue	-0.962159156799316
HU210 minfc1.5-Up	HU210 minfc1.5	4	hrs	Red	RPS3	1.45358568458514	Minus_log10_adjusted_pvalue	0.920463979244232
HU210 minfc1.5-Down	HU210 minfc1.5	4	hrs	DarkRed	RPS6KA3	2.47574802325915	Minus_log10_adjusted_pvalue	-0.938235104084015
HU210 minfc1.5-Up	HU210 minfc1.5	4	hrs	Red	RPSA-PS5	1.37637553101802	Minus_log10_adjusted_pvalue	1.07479703426361
HU210 minfc1.5-Down	HU210 minfc1.5	4	hrs	DarkRed	RRAGD	1.3867852411538	Minus_log10_adjusted_pvalue	-0.787886619567871
HU210 minfc1.5-Down	HU210 minfc1.5	4	hrs	DarkRed	RRAS2	1.68310329241473	Minus_log10_adjusted_pvalue	-1.13219141960144
HU210 minfc1.5-Down	HU210 minfc1.5	4	hrs	DarkRed	RSRP1	2.75476626588901	Minus_log10_adjusted_pvalue	-0.847289979457855
HU210 minfc1.5-Down	HU210 minfc1.5	4	hrs	DarkRed	RTN4	10.5411658087314	Minus_log10_adjusted_pvalue	-1.44690716266632
HU210 minfc1.5-Down	HU210 minfc1.5	4	hrs	DarkRed	RUFY2	6.12922342584382	Minus_log10_adjusted_pvalue	-1.00948190689087
HU210 minfc1.5-Down	HU210 minfc1.5	4	hrs	DarkRed	RUNX2	4.66448592410559	Minus_log10_adjusted_pvalue	-1.04549157619476
HU210 minfc1.5-Down	HU210 minfc1.5	4	hrs	DarkRed	SEC24A	1.82089076465822	Minus_log10_adjusted_pvalue	-0.625692009925842
HU210 minfc1.5-Down	HU210 minfc1.5	4	hrs	DarkRed	SEC62	2.05404714335703	Minus_log10_adjusted_pvalue	-1.21719300746918
HU210 minfc1.5-Down	HU210 minfc1.5	4	hrs	DarkRed	SEC63	1.36838682270907	Minus_log10_adjusted_pvalue	-0.652269303798676
HU210 minfc1.5-Up	HU210 minfc1.5	4	hrs	Red	SELENBP2	2.58080949289613	Minus_log10_adjusted_pvalue	0.602072894573212
HU210 minfc1.5-Down	HU210 minfc1.5	4	hrs	DarkRed	SERPINI1	1.61890477934074	Minus_log10_adjusted_pvalue	-0.989818334579468
HU210 minfc1.5-Down	HU210 minfc1.5	4	hrs	DarkRed	SFPQ	2.15341362976725	Minus_log10_adjusted_pvalue	-0.80158931016922
HU210 minfc1.5-Down	HU210 minfc1.5	4	hrs	DarkRed	SGCD	1.58337944698656	Minus_log10_adjusted_pvalue	-1.17372643947601
HU210 minfc1.5-Down	HU210 minfc1.5	4	hrs	DarkRed	SGIP1	2.36018791087938	Minus_log10_adjusted_pvalue	-0.648893237113953
HU210 minfc1.5-Down	HU210 minfc1.5	4	hrs	DarkRed	SGK1	1.36926506392265	Minus_log10_adjusted_pvalue	-0.642070293426514
HU210 minfc1.5-Down	HU210 minfc1.5	4	hrs	DarkRed	SGPP1	1.57167401431197	Minus_log10_adjusted_pvalue	-0.771539270877838
HU210 minfc1.5-Up	HU210 minfc1.5	4	hrs	Red	SH2D5	1.98850992709229	Minus_log10_adjusted_pvalue	0.662396609783173
HU210 minfc1.5-Down	HU210 minfc1.5	4	hrs	DarkRed	SH3BP1	2.48187710188463	Minus_log10_adjusted_pvalue	-0.964089214801788
HU210 minfc1.5-Down	HU210 minfc1.5	4	hrs	DarkRed	SH3GLB1	1.56499222605036	Minus_log10_adjusted_pvalue	-0.773127198219299
HU210 minfc1.5-Up	HU210 minfc1.5	4	hrs	Red	SH3GLB2	2.95666525433584	Minus_log10_adjusted_pvalue	0.690160751342773
HU210 minfc1.5-Up	HU210 minfc1.5	4	hrs	Red	SHC4	2.98632870466491	Minus_log10_adjusted_pvalue	0.759707570075989
HU210 minfc1.5-Up	HU210 minfc1.5	4	hrs	Red	SHKBP1	3.07850810548225	Minus_log10_adjusted_pvalue	0.85326224565506
HU210 minfc1.5-Down	HU210 minfc1.5	4	hrs	DarkRed	SIAH2	1.30404400493337	Minus_log10_adjusted_pvalue	-0.838957786560059
HU210 minfc1.5-Down	HU210 minfc1.5	4	hrs	DarkRed	SKP1	1.40419854134975	Minus_log10_adjusted_pvalue	-0.737994074821472
HU210 minfc1.5-Down	HU210 minfc1.5	4	hrs	DarkRed	SLC10A4-PS	1.65705451180423	Minus_log10_adjusted_pvalue	-1.12502610683441
HU210 minfc1.5-Down	HU210 minfc1.5	4	hrs	DarkRed	SLC12A2	2.86806071867582	Minus_log10_adjusted_pvalue	-1.00638067722321
HU210 minfc1.5-Down	HU210 minfc1.5	4	hrs	DarkRed	SLC22A21	1.43463749691239	Minus_log10_adjusted_pvalue	-0.96862655878067
HU210 minfc1.5-Down	HU210 minfc1.5	4	hrs	DarkRed	SLC24A2	3.14408791386163	Minus_log10_adjusted_pvalue	-0.85681563615799
HU210 minfc1.5-Up	HU210 minfc1.5	4	hrs	Red	SLC26A1	∞	Minus_log10_adjusted_pvalue	2.47846937179565
HU210 minfc1.5-Down	HU210 minfc1.5	4	hrs	DarkRed	SLC35A3	2.22960680588378	Minus_log10_adjusted_pvalue	-1.07458424568176
HU210 minfc1.5-Up	HU210 minfc1.5	4	hrs	Red	SLC66A1	1.34285519826703	Minus_log10_adjusted_pvalue	0.630992591381073
HU210 minfc1.5-Down	HU210 minfc1.5	4	hrs	DarkRed	SMC4	4.66035779613292	Minus_log10_adjusted_pvalue	-0.892795383930206
HU210 minfc1.5-Down	HU210 minfc1.5	4	hrs	DarkRed	SMIM13	1.40978588997452	Minus_log10_adjusted_pvalue	-0.701709449291229
HU210 minfc1.5-Down	HU210 minfc1.5	4	hrs	DarkRed	SMIM19	2.69404274835517	Minus_log10_adjusted_pvalue	-1.345343708992
HU210 minfc1.5-Up	HU210 minfc1.5	4	hrs	Red	SND1	2.04647855536565	Minus_log10_adjusted_pvalue	1.12911999225616
HU210 minfc1.5-Down	HU210 minfc1.5	4	hrs	DarkRed	SNHG3	3.38179076789616	Minus_log10_adjusted_pvalue	-0.93048220872879
HU210 minfc1.5-Down	HU210 minfc1.5	4	hrs	DarkRed	SNORA17	1.30425571441282	Minus_log10_adjusted_pvalue	-1.93980538845062
HU210 minfc1.5-Down	HU210 minfc1.5	4	hrs	DarkRed	SNORA52	4.1773122511864	Minus_log10_adjusted_pvalue	-4.10084295272827
HU210 minfc1.5-Down	HU210 minfc1.5	4	hrs	DarkRed	SNORA64	3.31495368779357	Minus_log10_adjusted_pvalue	-4.04274082183838
HU210 minfc1.5-Up	HU210 minfc1.5	4	hrs	Red	SNORA65	7.74263584177138	Minus_log10_adjusted_pvalue	2.55141639709473
HU210 minfc1.5-Down	HU210 minfc1.5	4	hrs	DarkRed	SNORA73A	6.32402195406211	Minus_log10_adjusted_pvalue	-2.161372423172
HU210 minfc1.5-Down	HU210 minfc1.5	4	hrs	DarkRed	SNORA73B	3.85408295040978	Minus_log10_adjusted_pvalue	-1.704669713974
HU210 minfc1.5-Up	HU210 minfc1.5	4	hrs	Red	SNORA7A	1.43752393982844	Minus_log10_adjusted_pvalue	1.23413062095642
HU210 minfc1.5-Down	HU210 minfc1.5	4	hrs	DarkRed	SNORA9	1.48635367008761	Minus_log10_adjusted_pvalue	-2.36539840698242
HU210 minfc1.5-Down	HU210 minfc1.5	4	hrs	DarkRed	SNORD118	1.60419326877232	Minus_log10_adjusted_pvalue	-1.58454596996307
HU210 minfc1.5-Down	HU210 minfc1.5	4	hrs	DarkRed	SNORD15A	6.69407065787902	Minus_log10_adjusted_pvalue	-2.22914147377014
HU210 minfc1.5-Down	HU210 minfc1.5	4	hrs	DarkRed	SNORD15B	∞	Minus_log10_adjusted_pvalue	-3.23241019248962
HU210 minfc1.5-Down	HU210 minfc1.5	4	hrs	DarkRed	SNORD22	12.561554171553	Minus_log10_adjusted_pvalue	-3.04910731315613
HU210 minfc1.5-Down	HU210 minfc1.5	4	hrs	DarkRed	SNORD94	3.54037534957635	Minus_log10_adjusted_pvalue	-1.7363029718399
HU210 minfc1.5-Down	HU210 minfc1.5	4	hrs	DarkRed	SNRPG	1.45207891308737	Minus_log10_adjusted_pvalue	-1.04300606250763
HU210 minfc1.5-Down	HU210 minfc1.5	4	hrs	DarkRed	SNX3	1.89826667484355	Minus_log10_adjusted_pvalue	-0.880436480045319
HU210 minfc1.5-Down	HU210 minfc1.5	4	hrs	DarkRed	SP100	5.08627249239528	Minus_log10_adjusted_pvalue	-2.34309387207031
HU210 minfc1.5-Up	HU210 minfc1.5	4	hrs	Red	SP140	1.30598391247126	Minus_log10_adjusted_pvalue	1.17541217803955
HU210 minfc1.5-Down	HU210 minfc1.5	4	hrs	DarkRed	SP2	1.6723346108075	Minus_log10_adjusted_pvalue	-0.945943713188171
HU210 minfc1.5-Up	HU210 minfc1.5	4	hrs	Red	SPDYA	10.8578640457119	Minus_log10_adjusted_pvalue	3.1327793598175
HU210 minfc1.5-Down	HU210 minfc1.5	4	hrs	DarkRed	SPPL2A	2.27151796063631	Minus_log10_adjusted_pvalue	-0.993160665035248
HU210 minfc1.5-Down	HU210 minfc1.5	4	hrs	DarkRed	SRR	7.30499754265921	Minus_log10_adjusted_pvalue	-1.396244764328
HU210 minfc1.5-Down	HU210 minfc1.5	4	hrs	DarkRed	SRSF1	7.88928238334598	Minus_log10_adjusted_pvalue	-1.1360000371933
HU210 minfc1.5-Down	HU210 minfc1.5	4	hrs	DarkRed	ST18	1.52560307059836	Minus_log10_adjusted_pvalue	-0.732464730739594
HU210 minfc1.5-Down	HU210 minfc1.5	4	hrs	DarkRed	ST8SIA3	5.40211404918674	Minus_log10_adjusted_pvalue	-1.28685224056244
HU210 minfc1.5-Down	HU210 minfc1.5	4	hrs	DarkRed	STARD7	3.88880809569543	Minus_log10_adjusted_pvalue	-0.812071979045868
HU210 minfc1.5-Up	HU210 minfc1.5	4	hrs	Red	STK32C	1.57145701898435	Minus_log10_adjusted_pvalue	0.82019716501236
HU210 minfc1.5-Down	HU210 minfc1.5	4	hrs	DarkRed	STK39	3.39327047439862	Minus_log10_adjusted_pvalue	-0.983045518398285
HU210 minfc1.5-Down	HU210 minfc1.5	4	hrs	DarkRed	STRN3	3.05864711716597	Minus_log10_adjusted_pvalue	-1.12628197669983
HU210 minfc1.5-Down	HU210 minfc1.5	4	hrs	DarkRed	SULF2	5.35658975653067	Minus_log10_adjusted_pvalue	-1.67904901504517
HU210 minfc1.5-Down	HU210 minfc1.5	4	hrs	DarkRed	SUZ12	2.60887427350394	Minus_log10_adjusted_pvalue	-0.979369759559631
HU210 minfc1.5-Down	HU210 minfc1.5	4	hrs	DarkRed	SYCP3	1.78213984503785	Minus_log10_adjusted_pvalue	-1.03087294101715
HU210 minfc1.5-Down	HU210 minfc1.5	4	hrs	DarkRed	SYN1	1.93215576619804	Minus_log10_adjusted_pvalue	-0.808196902275085
HU210 minfc1.5-Up	HU210 minfc1.5	4	hrs	Red	TADA3	1.83893161535953	Minus_log10_adjusted_pvalue	0.623461663722992
HU210 minfc1.5-Down	HU210 minfc1.5	4	hrs	DarkRed	TAF4	1.42581588527192	Minus_log10_adjusted_pvalue	-0.767909824848175
HU210 minfc1.5-Down	HU210 minfc1.5	4	hrs	DarkRed	TBC1D12	2.37895570565791	Minus_log10_adjusted_pvalue	-1.05907678604126
HU210 minfc1.5-Down	HU210 minfc1.5	4	hrs	DarkRed	TBC1D4	3.9477140106439	Minus_log10_adjusted_pvalue	-0.717090010643005
HU210 minfc1.5-Up	HU210 minfc1.5	4	hrs	Red	TCP11	10.1605577804059	Minus_log10_adjusted_pvalue	1.31225287914276
HU210 minfc1.5-Down	HU210 minfc1.5	4	hrs	DarkRed	TEAD1	2.01730371501827	Minus_log10_adjusted_pvalue	-0.747502446174622
HU210 minfc1.5-Up	HU210 minfc1.5	4	hrs	Red	TELO2	3.37648193318724	Minus_log10_adjusted_pvalue	0.797419309616089
HU210 minfc1.5-Down	HU210 minfc1.5	4	hrs	DarkRed	TFAM	1.94231486418899	Minus_log10_adjusted_pvalue	-0.829286396503448
HU210 minfc1.5-Up	HU210 minfc1.5	4	hrs	Red	TFEB	1.37585510677137	Minus_log10_adjusted_pvalue	0.689561545848846
HU210 minfc1.5-Down	HU210 minfc1.5	4	hrs	DarkRed	TIAL1	2.38503429628895	Minus_log10_adjusted_pvalue	-0.764577329158783
HU210 minfc1.5-Up	HU210 minfc1.5	4	hrs	Red	TIMM44	1.89877205810712	Minus_log10_adjusted_pvalue	0.704531252384186
HU210 minfc1.5-Up	HU210 minfc1.5	4	hrs	Red	TKFC	1.82119565679533	Minus_log10_adjusted_pvalue	1.11526119709015
HU210 minfc1.5-Up	HU210 minfc1.5	4	hrs	Red	TLCD2	2.56049518623759	Minus_log10_adjusted_pvalue	1.06170725822449
HU210 minfc1.5-Up	HU210 minfc1.5	4	hrs	Red	TLE2	1.85106435770898	Minus_log10_adjusted_pvalue	1.13289523124695
HU210 minfc1.5-Down	HU210 minfc1.5	4	hrs	DarkRed	TM7SF2	2.03442155916708	Minus_log10_adjusted_pvalue	-0.683852195739746
HU210 minfc1.5-Down	HU210 minfc1.5	4	hrs	DarkRed	TM9SF1	2.04455471481199	Minus_log10_adjusted_pvalue	-0.648485839366913
HU210 minfc1.5-Down	HU210 minfc1.5	4	hrs	DarkRed	TMEM106B	1.52839149803405	Minus_log10_adjusted_pvalue	-0.799599587917328
HU210 minfc1.5-Down	HU210 minfc1.5	4	hrs	DarkRed	TMEM141	1.54109034109381	Minus_log10_adjusted_pvalue	-0.773766398429871
HU210 minfc1.5-Down	HU210 minfc1.5	4	hrs	DarkRed	TMEM165	1.30498702943841	Minus_log10_adjusted_pvalue	-0.762603461742401
HU210 minfc1.5-Down	HU210 minfc1.5	4	hrs	DarkRed	TMEM184A	3.41875368910742	Minus_log10_adjusted_pvalue	-0.822898507118225
HU210 minfc1.5-Up	HU210 minfc1.5	4	hrs	Red	TMEM216	2.37637242316164	Minus_log10_adjusted_pvalue	0.878872156143188
HU210 minfc1.5-Up	HU210 minfc1.5	4	hrs	Red	TMEM256	7.19746093594081	Minus_log10_adjusted_pvalue	1.6255167722702
HU210 minfc1.5-Down	HU210 minfc1.5	4	hrs	DarkRed	TMEM263	1.80015159291792	Minus_log10_adjusted_pvalue	-1.04472887516022
HU210 minfc1.5-Down	HU210 minfc1.5	4	hrs	DarkRed	TMEM30A	2.15206536287484	Minus_log10_adjusted_pvalue	-1.07683801651001
HU210 minfc1.5-Down	HU210 minfc1.5	4	hrs	DarkRed	TMEM65	3.81086635088765	Minus_log10_adjusted_pvalue	-1.58827030658722
HU210 minfc1.5-Up	HU210 minfc1.5	4	hrs	Red	TNFRSF12A	1.31875693874606	Minus_log10_adjusted_pvalue	1.02941703796387
HU210 minfc1.5-Down	HU210 minfc1.5	4	hrs	DarkRed	TNFRSF22	4.39098647878545	Minus_log10_adjusted_pvalue	-1.19993853569031
HU210 minfc1.5-Down	HU210 minfc1.5	4	hrs	DarkRed	TNFRSF23	2.37590361295491	Minus_log10_adjusted_pvalue	-1.19510018825531
HU210 minfc1.5-Down	HU210 minfc1.5	4	hrs	DarkRed	TNIK	2.56835161714925	Minus_log10_adjusted_pvalue	-0.722950339317322
HU210 minfc1.5-Down	HU210 minfc1.5	4	hrs	DarkRed	TNNC1	4.48937191287709	Minus_log10_adjusted_pvalue	-1.26374769210815
HU210 minfc1.5-Down	HU210 minfc1.5	4	hrs	DarkRed	TOR1AIP1	1.59239666477521	Minus_log10_adjusted_pvalue	-0.656804263591766
HU210 minfc1.5-Down	HU210 minfc1.5	4	hrs	DarkRed	TPD52	2.59260570945772	Minus_log10_adjusted_pvalue	-0.781531929969788
HU210 minfc1.5-Up	HU210 minfc1.5	4	hrs	Red	TPPP	8.9053437519396	Minus_log10_adjusted_pvalue	1.04731810092926
HU210 minfc1.5-Down	HU210 minfc1.5	4	hrs	DarkRed	TRAPPC2	3.96194044348736	Minus_log10_adjusted_pvalue	-1.27489447593689
HU210 minfc1.5-Down	HU210 minfc1.5	4	hrs	DarkRed	TRIM24	3.43678122276844	Minus_log10_adjusted_pvalue	-0.765649855136871
HU210 minfc1.5-Down	HU210 minfc1.5	4	hrs	DarkRed	TRIM33	3.63078043055683	Minus_log10_adjusted_pvalue	-1.08932447433472
HU210 minfc1.5-Down	HU210 minfc1.5	4	hrs	DarkRed	TRIM34A	2.79522635627381	Minus_log10_adjusted_pvalue	-1.3948415517807
HU210 minfc1.5-Up	HU210 minfc1.5	4	hrs	Red	TRIM5	7.18619691997897	Minus_log10_adjusted_pvalue	0.606644988059998
HU210 minfc1.5-Up	HU210 minfc1.5	4	hrs	Red	TRMU	2.35977008838686	Minus_log10_adjusted_pvalue	0.755296230316162
HU210 minfc1.5-Down	HU210 minfc1.5	4	hrs	DarkRed	TSHZ2	3.03346359804431	Minus_log10_adjusted_pvalue	-0.985082566738129
HU210 minfc1.5-Down	HU210 minfc1.5	4	hrs	DarkRed	TTC14	1.9223269315462	Minus_log10_adjusted_pvalue	-0.595077157020569
HU210 minfc1.5-Down	HU210 minfc1.5	4	hrs	DarkRed	TTC19	4.88922180773488	Minus_log10_adjusted_pvalue	-1.03891694545746
HU210 minfc1.5-Down	HU210 minfc1.5	4	hrs	DarkRed	TTLL11	3.57893929113816	Minus_log10_adjusted_pvalue	-1.06978678703308
HU210 minfc1.5-Up	HU210 minfc1.5	4	hrs	Red	TULP4	8.49964961966575	Minus_log10_adjusted_pvalue	1.12953317165375
HU210 minfc1.5-Down	HU210 minfc1.5	4	hrs	DarkRed	TVP23A	2.15355216897512	Minus_log10_adjusted_pvalue	-0.949341893196106
HU210 minfc1.5-Up	HU210 minfc1.5	4	hrs	Red	TYMP	1.41217906477706	Minus_log10_adjusted_pvalue	0.892924010753632
HU210 minfc1.5-Down	HU210 minfc1.5	4	hrs	DarkRed	UBE2D2A	1.44042492267636	Minus_log10_adjusted_pvalue	-1.06357979774475
HU210 minfc1.5-Up	HU210 minfc1.5	4	hrs	Red	UBE2D-PS	1.63824951350669	Minus_log10_adjusted_pvalue	0.637971580028534
HU210 minfc1.5-Down	HU210 minfc1.5	4	hrs	DarkRed	UBE2E3	6.48910930507328	Minus_log10_adjusted_pvalue	-1.26888144016266
HU210 minfc1.5-Down	HU210 minfc1.5	4	hrs	DarkRed	UBE2F	2.85969627341555	Minus_log10_adjusted_pvalue	-0.999169230461121
HU210 minfc1.5-Down	HU210 minfc1.5	4	hrs	DarkRed	UBE2G1	1.95876527238565	Minus_log10_adjusted_pvalue	-0.98745185136795
HU210 minfc1.5-Down	HU210 minfc1.5	4	hrs	DarkRed	UBE2J1	2.18875218857857	Minus_log10_adjusted_pvalue	-0.894549250602722
HU210 minfc1.5-Down	HU210 minfc1.5	4	hrs	DarkRed	UBE2N	2.51923297515949	Minus_log10_adjusted_pvalue	-1.14460062980652
HU210 minfc1.5-Down	HU210 minfc1.5	4	hrs	DarkRed	UBE2Q2	4.36941248003219	Minus_log10_adjusted_pvalue	-1.13901007175446
HU210 minfc1.5-Down	HU210 minfc1.5	4	hrs	DarkRed	UBE2R2	1.30364709974044	Minus_log10_adjusted_pvalue	-0.732516467571259
HU210 minfc1.5-Up	HU210 minfc1.5	4	hrs	Red	UBL5	1.38859006125194	Minus_log10_adjusted_pvalue	0.79103696346283
HU210 minfc1.5-Down	HU210 minfc1.5	4	hrs	DarkRed	UBN2	2.22916343120297	Minus_log10_adjusted_pvalue	-0.585501730442047
HU210 minfc1.5-Down	HU210 minfc1.5	4	hrs	DarkRed	UBP1	1.38561750129684	Minus_log10_adjusted_pvalue	-0.765724301338196
HU210 minfc1.5-Down	HU210 minfc1.5	4	hrs	DarkRed	UGCG	3.00903814204722	Minus_log10_adjusted_pvalue	-1.3797904253006
HU210 minfc1.5-Down	HU210 minfc1.5	4	hrs	DarkRed	UMAD1	2.54589178284103	Minus_log10_adjusted_pvalue	-0.763691604137421
HU210 minfc1.5-Up	HU210 minfc1.5	4	hrs	Red	USP2	2.33908710588509	Minus_log10_adjusted_pvalue	0.91518759727478
HU210 minfc1.5-Up	HU210 minfc1.5	4	hrs	Red	VARS2	1.6247407072889	Minus_log10_adjusted_pvalue	0.62483012676239
HU210 minfc1.5-Up	HU210 minfc1.5	4	hrs	Red	VMN2R89	2.47837686868846	Minus_log10_adjusted_pvalue	2.15147423744202
HU210 minfc1.5-Up	HU210 minfc1.5	4	hrs	Red	VPS51	2.45220683483501	Minus_log10_adjusted_pvalue	0.638659298419952
HU210 minfc1.5-Down	HU210 minfc1.5	4	hrs	DarkRed	VTI1B	1.72838374525423	Minus_log10_adjusted_pvalue	-0.811700642108917
HU210 minfc1.5-Up	HU210 minfc1.5	4	hrs	Red	VWF	1.78560390988809	Minus_log10_adjusted_pvalue	0.599342882633209
HU210 minfc1.5-Down	HU210 minfc1.5	4	hrs	DarkRed	WASF2	1.62905227046733	Minus_log10_adjusted_pvalue	-0.895376920700073
HU210 minfc1.5-Down	HU210 minfc1.5	4	hrs	DarkRed	WEE1	1.40007437543033	Minus_log10_adjusted_pvalue	-1.02363586425781
HU210 minfc1.5-Down	HU210 minfc1.5	4	hrs	DarkRed	XLR	1.57450164552538	Minus_log10_adjusted_pvalue	-0.885932505130768
HU210 minfc1.5-Down	HU210 minfc1.5	4	hrs	DarkRed	YES1	2.1567933949366	Minus_log10_adjusted_pvalue	-0.937069773674011
HU210 minfc1.5-Down	HU210 minfc1.5	4	hrs	DarkRed	YIPF4	4.74041566770866	Minus_log10_adjusted_pvalue	-1.5071747303009
HU210 minfc1.5-Down	HU210 minfc1.5	4	hrs	DarkRed	YIPF6	1.94704454699802	Minus_log10_adjusted_pvalue	-0.998733580112457
HU210 minfc1.5-Down	HU210 minfc1.5	4	hrs	DarkRed	YPEL1	4.02982567598478	Minus_log10_adjusted_pvalue	-0.980231463909149
HU210 minfc1.5-Down	HU210 minfc1.5	4	hrs	DarkRed	YWHAH	1.52706810100806	Minus_log10_adjusted_pvalue	-1.10864818096161
HU210 minfc1.5-Down	HU210 minfc1.5	4	hrs	DarkRed	YY2	2.45866542917605	Minus_log10_adjusted_pvalue	-0.959785044193268
HU210 minfc1.5-Down	HU210 minfc1.5	4	hrs	DarkRed	ZBTB10	5.28318646801181	Minus_log10_adjusted_pvalue	-1.18851840496063
HU210 minfc1.5-Down	HU210 minfc1.5	4	hrs	DarkRed	ZBTB20	∞	Minus_log10_adjusted_pvalue	-1.71566903591156
HU210 minfc1.5-Up	HU210 minfc1.5	4	hrs	Red	ZBTB48	1.9284751521	Minus_log10_adjusted_pvalue	0.662719547748566
HU210 minfc1.5-Up	HU210 minfc1.5	4	hrs	Red	ZC3H4	1.41476604437749	Minus_log10_adjusted_pvalue	0.65003114938736
HU210 minfc1.5-Down	HU210 minfc1.5	4	hrs	DarkRed	ZCCHC18	2.40331277411567	Minus_log10_adjusted_pvalue	-1.01983046531677
HU210 minfc1.5-Down	HU210 minfc1.5	4	hrs	DarkRed	ZCCHC2	1.63672657700504	Minus_log10_adjusted_pvalue	-0.8490229845047
HU210 minfc1.5-Up	HU210 minfc1.5	4	hrs	Red	ZDHHC12	3.00084943449079	Minus_log10_adjusted_pvalue	0.933860838413239
HU210 minfc1.5-Down	HU210 minfc1.5	4	hrs	DarkRed	ZFAND5	3.07052284089974	Minus_log10_adjusted_pvalue	-1.10259425640106
HU210 minfc1.5-Up	HU210 minfc1.5	4	hrs	Red	ZFAS1	2.89906455340811	Minus_log10_adjusted_pvalue	1.11330580711365
HU210 minfc1.5-Down	HU210 minfc1.5	4	hrs	DarkRed	ZFP157	1.35706089962846	Minus_log10_adjusted_pvalue	-0.60518890619278
HU210 minfc1.5-Down	HU210 minfc1.5	4	hrs	DarkRed	ZFP322A	2.86339991876575	Minus_log10_adjusted_pvalue	-1.11671352386475
HU210 minfc1.5-Down	HU210 minfc1.5	4	hrs	DarkRed	ZFP385C	1.89304116863172	Minus_log10_adjusted_pvalue	-1.08559715747833
HU210 minfc1.5-Up	HU210 minfc1.5	4	hrs	Red	ZFP429	1.88396040003064	Minus_log10_adjusted_pvalue	1.24235844612122
HU210 minfc1.5-Up	HU210 minfc1.5	4	hrs	Red	ZFP473	10.1194184830088	Minus_log10_adjusted_pvalue	1.63316440582275
HU210 minfc1.5-Down	HU210 minfc1.5	4	hrs	DarkRed	ZFP91	1.89811895558162	Minus_log10_adjusted_pvalue	-1.04183208942413
HU210 minfc1.5-Up	HU210 minfc1.5	4	hrs	Red	ZFP94	2.10605192713936	Minus_log10_adjusted_pvalue	0.597582578659058
HU210 minfc1.5-Up	HU210 minfc1.5	4	hrs	Red	ZFP980	∞	Minus_log10_adjusted_pvalue	1.15339171886444
HU210 minfc1.5-Down	HU210 minfc1.5	4	hrs	DarkRed	ZFP990	6.78087933506089	Minus_log10_adjusted_pvalue	-1.26044511795044
HU210 minfc1.5-Down	HU210 minfc1.5	4	hrs	DarkRed	ZFX	3.23810222606809	Minus_log10_adjusted_pvalue	-0.925332427024841
HU210 minfc1.5-Down	HU210 minfc1.5	4	hrs	DarkRed	ZMYM1	7.17136458560304	Minus_log10_adjusted_pvalue	-1.49369990825653
HU210 minfc1.5-Up	HU210 minfc1.5	4	hrs	Red	ZNRD2	1.33093147661332	Minus_log10_adjusted_pvalue	0.691985487937927
HU210 minfc1.5-Down	HU210 minfc1.5	4	hrs	DarkRed	ZNRF2	6.51573575507438	Minus_log10_adjusted_pvalue	-1.43739318847656
HU210 minfc1.5-Down	HU210 minfc1.5	4	hrs	DarkRed	ZSCAN29	1.50194596067901	Minus_log10_adjusted_pvalue	-0.677226424217224
HU210 minfc1.5-Up	HU210 minfc1.5	6	hrs	Plum	1700066M21RIK	1.92606914639572	Minus_log10_adjusted_pvalue	0.652233183383942
HU210 minfc1.5-Down	HU210 minfc1.5	6	hrs	MediumPurple	1700109H08RIK	2.79410576671124	Minus_log10_adjusted_pvalue	-1.33511066436768
HU210 minfc1.5-Up	HU210 minfc1.5	6	hrs	Plum	2500004C02RIK	2.0061825445119	Minus_log10_adjusted_pvalue	0.651246726512909
HU210 minfc1.5-Down	HU210 minfc1.5	6	hrs	MediumPurple	2900079G21RIK	12.9591485500958	Minus_log10_adjusted_pvalue	-1.8734210729599
HU210 minfc1.5-Down	HU210 minfc1.5	6	hrs	MediumPurple	3010001F23RIK	8.09046749735515	Minus_log10_adjusted_pvalue	-2.14933252334595
HU210 minfc1.5-Up	HU210 minfc1.5	6	hrs	Plum	3010003L21RIK	6.09913984742969	Minus_log10_adjusted_pvalue	0.669720590114594
HU210 minfc1.5-Up	HU210 minfc1.5	6	hrs	Plum	4930506C21RIK	1.41657224816859	Minus_log10_adjusted_pvalue	0.601199507713318
HU210 minfc1.5-Down	HU210 minfc1.5	6	hrs	MediumPurple	4933431E20RIK	11.9357217700022	Minus_log10_adjusted_pvalue	-1.2317042350769
HU210 minfc1.5-Up	HU210 minfc1.5	6	hrs	Plum	6330409D20RIK	2.84414495062789	Minus_log10_adjusted_pvalue	0.719551265239716
HU210 minfc1.5-Up	HU210 minfc1.5	6	hrs	Plum	8030462N17RIK	4.67153272299482	Minus_log10_adjusted_pvalue	0.648553311824799
HU210 minfc1.5-Down	HU210 minfc1.5	6	hrs	MediumPurple	8430429K09RIK	2.74336884688829	Minus_log10_adjusted_pvalue	-0.803914666175842
HU210 minfc1.5-Up	HU210 minfc1.5	6	hrs	Plum	9530077C05RIK	4.99665579379629	Minus_log10_adjusted_pvalue	0.910363674163818
HU210 minfc1.5-Up	HU210 minfc1.5	6	hrs	Plum	ABHD1	∞	Minus_log10_adjusted_pvalue	1.66130387783051
HU210 minfc1.5-Up	HU210 minfc1.5	6	hrs	Plum	ABHD17B	5.00000783181472	Minus_log10_adjusted_pvalue	0.783387780189514
HU210 minfc1.5-Down	HU210 minfc1.5	6	hrs	MediumPurple	ACVR1C	15.8463040043752	Minus_log10_adjusted_pvalue	-3.12510538101196
HU210 minfc1.5-Up	HU210 minfc1.5	6	hrs	Plum	ADAM12	11.3460980015003	Minus_log10_adjusted_pvalue	0.82124251127243
HU210 minfc1.5-Down	HU210 minfc1.5	6	hrs	MediumPurple	ADARB2	4.58530235526043	Minus_log10_adjusted_pvalue	-1.0640971660614
HU210 minfc1.5-Up	HU210 minfc1.5	6	hrs	Plum	AFMID	6.99648347396	Minus_log10_adjusted_pvalue	1.20612108707428
HU210 minfc1.5-Up	HU210 minfc1.5	6	hrs	Plum	AGBL4	2.67539246216051	Minus_log10_adjusted_pvalue	1.66309559345245
HU210 minfc1.5-Up	HU210 minfc1.5	6	hrs	Plum	AGO3	1.56678880345687	Minus_log10_adjusted_pvalue	0.817587971687317
HU210 minfc1.5-Up	HU210 minfc1.5	6	hrs	Plum	AGTPBP1	2.63651211213844	Minus_log10_adjusted_pvalue	0.632427275180817
HU210 minfc1.5-Up	HU210 minfc1.5	6	hrs	Plum	AKIRIN2	3.76220250394174	Minus_log10_adjusted_pvalue	0.669191420078278
HU210 minfc1.5-Down	HU210 minfc1.5	6	hrs	MediumPurple	ANGEL1	7.9795392787391	Minus_log10_adjusted_pvalue	-1.32455539703369
HU210 minfc1.5-Up	HU210 minfc1.5	6	hrs	Plum	ANKRD29	11.1805264673481	Minus_log10_adjusted_pvalue	1.96008384227753
HU210 minfc1.5-Up	HU210 minfc1.5	6	hrs	Plum	AP1S2	3.72733702505352	Minus_log10_adjusted_pvalue	0.675992548465729
HU210 minfc1.5-Up	HU210 minfc1.5	6	hrs	Plum	AP3S1	2.91416734230123	Minus_log10_adjusted_pvalue	0.758033990859985
HU210 minfc1.5-Up	HU210 minfc1.5	6	hrs	Plum	ARL5A	3.37066685499781	Minus_log10_adjusted_pvalue	0.616687834262848
HU210 minfc1.5-Up	HU210 minfc1.5	6	hrs	Plum	ATP11C	5.56170452347441	Minus_log10_adjusted_pvalue	0.622206687927246
HU210 minfc1.5-Up	HU210 minfc1.5	6	hrs	Plum	ATRX	∞	Minus_log10_adjusted_pvalue	0.876220703125
HU210 minfc1.5-Up	HU210 minfc1.5	6	hrs	Plum	B3GAT2	∞	Minus_log10_adjusted_pvalue	1.01003241539001
HU210 minfc1.5-Down	HU210 minfc1.5	6	hrs	MediumPurple	B3GNT4	2.4594015123487	Minus_log10_adjusted_pvalue	-1.01510941982269
HU210 minfc1.5-Up	HU210 minfc1.5	6	hrs	Plum	BC049762	10.2025516994433	Minus_log10_adjusted_pvalue	1.47711968421936
HU210 minfc1.5-Up	HU210 minfc1.5	6	hrs	Plum	BCAP29	5.16536250680483	Minus_log10_adjusted_pvalue	0.828171372413635
HU210 minfc1.5-Down	HU210 minfc1.5	6	hrs	MediumPurple	BFSP2	1.79111005261183	Minus_log10_adjusted_pvalue	-0.9053555727005
HU210 minfc1.5-Down	HU210 minfc1.5	6	hrs	MediumPurple	BMF	8.31623543504369	Minus_log10_adjusted_pvalue	-1.49995195865631
HU210 minfc1.5-Up	HU210 minfc1.5	6	hrs	Plum	BPNT2	3.67436737238656	Minus_log10_adjusted_pvalue	0.588567197322845
HU210 minfc1.5-Up	HU210 minfc1.5	6	hrs	Plum	BRICD5	11.715551194465	Minus_log10_adjusted_pvalue	1.56013441085815
HU210 minfc1.5-Up	HU210 minfc1.5	6	hrs	Plum	BTBD1	5.07282168170551	Minus_log10_adjusted_pvalue	0.750526070594788
HU210 minfc1.5-Up	HU210 minfc1.5	6	hrs	Plum	BTBD6	7.33484038230816	Minus_log10_adjusted_pvalue	1.0029137134552
HU210 minfc1.5-Up	HU210 minfc1.5	6	hrs	Plum	C1GALT1	4.36085930836029	Minus_log10_adjusted_pvalue	0.666598737239838
HU210 minfc1.5-Down	HU210 minfc1.5	6	hrs	MediumPurple	C1S1	7.27846966881499	Minus_log10_adjusted_pvalue	-1.52596175670624
HU210 minfc1.5-Up	HU210 minfc1.5	6	hrs	Plum	C1S2	∞	Minus_log10_adjusted_pvalue	1.17034423351288
HU210 minfc1.5-Up	HU210 minfc1.5	6	hrs	Plum	C2	1.32701873351721	Minus_log10_adjusted_pvalue	0.698231041431427
HU210 minfc1.5-Up	HU210 minfc1.5	6	hrs	Plum	CAB39	8.00320822180174	Minus_log10_adjusted_pvalue	0.656068325042725
HU210 minfc1.5-Up	HU210 minfc1.5	6	hrs	Plum	CABLES2	4.35067292244394	Minus_log10_adjusted_pvalue	0.684395313262939
HU210 minfc1.5-Up	HU210 minfc1.5	6	hrs	Plum	CAMSAP3	13.4911552976732	Minus_log10_adjusted_pvalue	0.914610505104065
HU210 minfc1.5-Down	HU210 minfc1.5	6	hrs	MediumPurple	CAMTA1	4.26082098292329	Minus_log10_adjusted_pvalue	-1.1906441450119
HU210 minfc1.5-Up	HU210 minfc1.5	6	hrs	Plum	CAPN7	9.21165060723052	Minus_log10_adjusted_pvalue	0.780960023403168
HU210 minfc1.5-Up	HU210 minfc1.5	6	hrs	Plum	CARNMT1	5.05813442546712	Minus_log10_adjusted_pvalue	0.964289665222168
HU210 minfc1.5-Down	HU210 minfc1.5	6	hrs	MediumPurple	CASC1	2.07087855567307	Minus_log10_adjusted_pvalue	-1.27115714550018
HU210 minfc1.5-Up	HU210 minfc1.5	6	hrs	Plum	CASD1	6.65609929550085	Minus_log10_adjusted_pvalue	0.846565067768097
HU210 minfc1.5-Up	HU210 minfc1.5	6	hrs	Plum	CBFB	6.77452271980938	Minus_log10_adjusted_pvalue	0.648291289806366
HU210 minfc1.5-Up	HU210 minfc1.5	6	hrs	Plum	CCDC120	3.54848528804407	Minus_log10_adjusted_pvalue	0.798219442367554
HU210 minfc1.5-Up	HU210 minfc1.5	6	hrs	Plum	CCDC125	∞	Minus_log10_adjusted_pvalue	1.71344590187073
HU210 minfc1.5-Up	HU210 minfc1.5	6	hrs	Plum	CCDC28B	11.2362935543785	Minus_log10_adjusted_pvalue	1.07318663597107
HU210 minfc1.5-Down	HU210 minfc1.5	6	hrs	MediumPurple	CCL2	2.5773510632412	Minus_log10_adjusted_pvalue	-0.760542929172516
HU210 minfc1.5-Up	HU210 minfc1.5	6	hrs	Plum	CCL25	7.87954451517927	Minus_log10_adjusted_pvalue	0.990592658519745
HU210 minfc1.5-Down	HU210 minfc1.5	6	hrs	MediumPurple	CD72	2.19049147492395	Minus_log10_adjusted_pvalue	-1.23497021198273
HU210 minfc1.5-Up	HU210 minfc1.5	6	hrs	Plum	CDNF	1.83679687338977	Minus_log10_adjusted_pvalue	1.09366703033447
HU210 minfc1.5-Up	HU210 minfc1.5	6	hrs	Plum	CERS1	8.7870217987337	Minus_log10_adjusted_pvalue	0.783017694950104
HU210 minfc1.5-Down	HU210 minfc1.5	6	hrs	MediumPurple	CFAP61	2.10119532347164	Minus_log10_adjusted_pvalue	-1.91695010662079
HU210 minfc1.5-Up	HU210 minfc1.5	6	hrs	Plum	CFLAR	7.23177716566032	Minus_log10_adjusted_pvalue	0.884811162948608
HU210 minfc1.5-Up	HU210 minfc1.5	6	hrs	Plum	CGN	4.73511846724624	Minus_log10_adjusted_pvalue	0.786939322948456
HU210 minfc1.5-Down	HU210 minfc1.5	6	hrs	MediumPurple	CHKA	7.76833931586002	Minus_log10_adjusted_pvalue	-0.819812655448914
HU210 minfc1.5-Down	HU210 minfc1.5	6	hrs	MediumPurple	CHRD	5.03124816612791	Minus_log10_adjusted_pvalue	-1.69951355457306
HU210 minfc1.5-Up	HU210 minfc1.5	6	hrs	Plum	CLN3	7.58666502393804	Minus_log10_adjusted_pvalue	0.611208558082581
HU210 minfc1.5-Up	HU210 minfc1.5	6	hrs	Plum	CLN5	3.14947444645249	Minus_log10_adjusted_pvalue	0.624869167804718
HU210 minfc1.5-Up	HU210 minfc1.5	6	hrs	Plum	CLN8	1.44960650435825	Minus_log10_adjusted_pvalue	0.711734414100647
HU210 minfc1.5-Up	HU210 minfc1.5	6	hrs	Plum	CNOT6	7.46755774339391	Minus_log10_adjusted_pvalue	0.683266460895538
HU210 minfc1.5-Up	HU210 minfc1.5	6	hrs	Plum	COL23A1	1.30551326749146	Minus_log10_adjusted_pvalue	1.40899205207825
HU210 minfc1.5-Up	HU210 minfc1.5	6	hrs	Plum	COQ10B	2.5536958899803	Minus_log10_adjusted_pvalue	0.673848867416382
HU210 minfc1.5-Up	HU210 minfc1.5	6	hrs	Plum	CPEB3	4.35503878882697	Minus_log10_adjusted_pvalue	0.645260870456696
HU210 minfc1.5-Up	HU210 minfc1.5	6	hrs	Plum	CSNK2A2	9.25040745488975	Minus_log10_adjusted_pvalue	0.704154431819916
HU210 minfc1.5-Down	HU210 minfc1.5	6	hrs	MediumPurple	CXCL10	1.61602672190299	Minus_log10_adjusted_pvalue	-0.626013100147247
HU210 minfc1.5-Down	HU210 minfc1.5	6	hrs	MediumPurple	CYB5RL	1.62105368177957	Minus_log10_adjusted_pvalue	-1.12817633152008
HU210 minfc1.5-Up	HU210 minfc1.5	6	hrs	Plum	CYSRT1	8.00736695290821	Minus_log10_adjusted_pvalue	1.22939705848694
HU210 minfc1.5-Up	HU210 minfc1.5	6	hrs	Plum	DBP	5.99715603487268	Minus_log10_adjusted_pvalue	0.706008791923523
HU210 minfc1.5-Down	HU210 minfc1.5	6	hrs	MediumPurple	DCLRE1C	∞	Minus_log10_adjusted_pvalue	-1.23321413993835
HU210 minfc1.5-Up	HU210 minfc1.5	6	hrs	Plum	DCUN1D5	4.15201976595687	Minus_log10_adjusted_pvalue	0.71446818113327
HU210 minfc1.5-Up	HU210 minfc1.5	6	hrs	Plum	DEK	9.72590453127423	Minus_log10_adjusted_pvalue	0.713077366352081
HU210 minfc1.5-Up	HU210 minfc1.5	6	hrs	Plum	DENND5B	1.75684034866453	Minus_log10_adjusted_pvalue	0.587140440940857
HU210 minfc1.5-Up	HU210 minfc1.5	6	hrs	Plum	DIS3L2	∞	Minus_log10_adjusted_pvalue	1.21832287311554
HU210 minfc1.5-Down	HU210 minfc1.5	6	hrs	MediumPurple	DNAI1	4.3266122495664	Minus_log10_adjusted_pvalue	-1.58233046531677
HU210 minfc1.5-Up	HU210 minfc1.5	6	hrs	Plum	DNAJC21	2.86164046173199	Minus_log10_adjusted_pvalue	0.590490341186523
HU210 minfc1.5-Down	HU210 minfc1.5	6	hrs	MediumPurple	DNASE1L1	3.44122786197544	Minus_log10_adjusted_pvalue	-1.08680164813995
HU210 minfc1.5-Down	HU210 minfc1.5	6	hrs	MediumPurple	DNM3	2.87125835823628	Minus_log10_adjusted_pvalue	-0.898205757141113
HU210 minfc1.5-Down	HU210 minfc1.5	6	hrs	MediumPurple	DOK2	1.63063383573138	Minus_log10_adjusted_pvalue	-1.41238927841187
HU210 minfc1.5-Up	HU210 minfc1.5	6	hrs	Plum	DUT	5.7322746023157	Minus_log10_adjusted_pvalue	0.599222958087921
HU210 minfc1.5-Up	HU210 minfc1.5	6	hrs	Plum	E130218I03RIK	1.72537576302511	Minus_log10_adjusted_pvalue	0.644781887531281
HU210 minfc1.5-Down	HU210 minfc1.5	6	hrs	MediumPurple	E130307A14RIK	9.2089321186673	Minus_log10_adjusted_pvalue	-1.21825361251831
HU210 minfc1.5-Up	HU210 minfc1.5	6	hrs	Plum	E2F5	2.25027218056982	Minus_log10_adjusted_pvalue	0.683959245681763
HU210 minfc1.5-Up	HU210 minfc1.5	6	hrs	Plum	ECHDC1	∞	Minus_log10_adjusted_pvalue	0.981440186500549
HU210 minfc1.5-Down	HU210 minfc1.5	6	hrs	MediumPurple	EGR3	2.24339125726956	Minus_log10_adjusted_pvalue	-0.930576145648956
HU210 minfc1.5-Down	HU210 minfc1.5	6	hrs	MediumPurple	EIF4A1	6.75755548245374	Minus_log10_adjusted_pvalue	-0.608763098716736
HU210 minfc1.5-Up	HU210 minfc1.5	6	hrs	Plum	ENAH	11.8243693339153	Minus_log10_adjusted_pvalue	0.780714571475983
HU210 minfc1.5-Up	HU210 minfc1.5	6	hrs	Plum	ENTPD2	12.5676465377922	Minus_log10_adjusted_pvalue	0.858368098735809
HU210 minfc1.5-Up	HU210 minfc1.5	6	hrs	Plum	EPS8L2	3.37819454019326	Minus_log10_adjusted_pvalue	1.06056916713715
HU210 minfc1.5-Up	HU210 minfc1.5	6	hrs	Plum	ESR1	3.10862035042476	Minus_log10_adjusted_pvalue	1.19697558879852
HU210 minfc1.5-Down	HU210 minfc1.5	6	hrs	MediumPurple	ETFRF1	3.95626842310037	Minus_log10_adjusted_pvalue	-0.673742353916168
HU210 minfc1.5-Up	HU210 minfc1.5	6	hrs	Plum	EXOC5	3.40426686306585	Minus_log10_adjusted_pvalue	0.637992024421692
HU210 minfc1.5-Up	HU210 minfc1.5	6	hrs	Plum	FAM161B	6.02098275424148	Minus_log10_adjusted_pvalue	0.949668824672699
HU210 minfc1.5-Up	HU210 minfc1.5	6	hrs	Plum	FAM169A	∞	Minus_log10_adjusted_pvalue	1.01232171058655
HU210 minfc1.5-Up	HU210 minfc1.5	6	hrs	Plum	FAM178B	1.56939128875028	Minus_log10_adjusted_pvalue	0.80162113904953
HU210 minfc1.5-Down	HU210 minfc1.5	6	hrs	MediumPurple	FAM219AOS	12.1995853722743	Minus_log10_adjusted_pvalue	-1.28937423229218
HU210 minfc1.5-Up	HU210 minfc1.5	6	hrs	Plum	FAM8A1	9.97801315847151	Minus_log10_adjusted_pvalue	0.93798840045929
HU210 minfc1.5-Down	HU210 minfc1.5	6	hrs	MediumPurple	FANCF	8.70032928784882	Minus_log10_adjusted_pvalue	-0.915762364864349
HU210 minfc1.5-Up	HU210 minfc1.5	6	hrs	Plum	FARP2	12.6713615253415	Minus_log10_adjusted_pvalue	0.814222455024719
HU210 minfc1.5-Up	HU210 minfc1.5	6	hrs	Plum	FBXO45	5.13898441149657	Minus_log10_adjusted_pvalue	0.671640515327454
HU210 minfc1.5-Down	HU210 minfc1.5	6	hrs	MediumPurple	FBXW10	∞	Minus_log10_adjusted_pvalue	-2.47198605537415
HU210 minfc1.5-Down	HU210 minfc1.5	6	hrs	MediumPurple	FCF1	5.08161051902443	Minus_log10_adjusted_pvalue	-0.732706367969513
HU210 minfc1.5-Up	HU210 minfc1.5	6	hrs	Plum	FCHO1	4.87108403514749	Minus_log10_adjusted_pvalue	0.857613265514374
HU210 minfc1.5-Up	HU210 minfc1.5	6	hrs	Plum	FCHSD1	13.4940405594626	Minus_log10_adjusted_pvalue	1.44467282295227
HU210 minfc1.5-Up	HU210 minfc1.5	6	hrs	Plum	FDX1	1.8352487216348	Minus_log10_adjusted_pvalue	0.640144765377045
HU210 minfc1.5-Up	HU210 minfc1.5	6	hrs	Plum	FKBP14	2.94377380314861	Minus_log10_adjusted_pvalue	0.651929914951324
HU210 minfc1.5-Up	HU210 minfc1.5	6	hrs	Plum	FSTL3	6.61888309664794	Minus_log10_adjusted_pvalue	0.767666697502136
HU210 minfc1.5-Down	HU210 minfc1.5	6	hrs	MediumPurple	FUZ	3.39079739470746	Minus_log10_adjusted_pvalue	-0.594818949699402
HU210 minfc1.5-Up	HU210 minfc1.5	6	hrs	Plum	FXYD3	2.63317936571158	Minus_log10_adjusted_pvalue	1.12758457660675
HU210 minfc1.5-Up	HU210 minfc1.5	6	hrs	Plum	FYCO1	∞	Minus_log10_adjusted_pvalue	1.06774401664734
HU210 minfc1.5-Up	HU210 minfc1.5	6	hrs	Plum	GAS2	3.50928323866575	Minus_log10_adjusted_pvalue	1.04860615730286
HU210 minfc1.5-Up	HU210 minfc1.5	6	hrs	Plum	GDF1	8.7870217987337	Minus_log10_adjusted_pvalue	0.86403089761734
HU210 minfc1.5-Down	HU210 minfc1.5	6	hrs	MediumPurple	GIN1	2.40219846247071	Minus_log10_adjusted_pvalue	-0.626669228076935
HU210 minfc1.5-Up	HU210 minfc1.5	6	hrs	Plum	GLRX2	5.21619499694099	Minus_log10_adjusted_pvalue	0.763783931732178
HU210 minfc1.5-Up	HU210 minfc1.5	6	hrs	Plum	GM10125	11.7461727171022	Minus_log10_adjusted_pvalue	0.922581434249878
HU210 minfc1.5-Up	HU210 minfc1.5	6	hrs	Plum	GM13544	4.12065577255196	Minus_log10_adjusted_pvalue	0.594577252864838
HU210 minfc1.5-Up	HU210 minfc1.5	6	hrs	Plum	GM13547	2.10663278563583	Minus_log10_adjusted_pvalue	2.58977556228638
HU210 minfc1.5-Up	HU210 minfc1.5	6	hrs	Plum	GM13676	1.69201216471329	Minus_log10_adjusted_pvalue	0.668816924095154
HU210 minfc1.5-Up	HU210 minfc1.5	6	hrs	Plum	GM15599	2.58027384363416	Minus_log10_adjusted_pvalue	0.723618566989899
HU210 minfc1.5-Up	HU210 minfc1.5	6	hrs	Plum	GM1604A	1.76761895562281	Minus_log10_adjusted_pvalue	1.18497657775879
HU210 minfc1.5-Up	HU210 minfc1.5	6	hrs	Plum	GM20498	∞	Minus_log10_adjusted_pvalue	1.69383752346039
HU210 minfc1.5-Up	HU210 minfc1.5	6	hrs	Plum	GM22027	∞	Minus_log10_adjusted_pvalue	1.46283233165741
HU210 minfc1.5-Down	HU210 minfc1.5	6	hrs	MediumPurple	GM23458	1.56734973576719	Minus_log10_adjusted_pvalue	-1.72076880931854
HU210 minfc1.5-Up	HU210 minfc1.5	6	hrs	Plum	GM25588	1.76573078811487	Minus_log10_adjusted_pvalue	1.4105908870697
HU210 minfc1.5-Up	HU210 minfc1.5	6	hrs	Plum	GM26397	2.81750544616063	Minus_log10_adjusted_pvalue	0.684289216995239
HU210 minfc1.5-Up	HU210 minfc1.5	6	hrs	Plum	GM3222	2.81877971295552	Minus_log10_adjusted_pvalue	0.641843736171722
HU210 minfc1.5-Up	HU210 minfc1.5	6	hrs	Plum	GM3414	9.30002099971697	Minus_log10_adjusted_pvalue	0.714117407798767
HU210 minfc1.5-Up	HU210 minfc1.5	6	hrs	Plum	GM3940	3.38112907936689	Minus_log10_adjusted_pvalue	1.77138113975525
HU210 minfc1.5-Up	HU210 minfc1.5	6	hrs	Plum	GM6153	2.56841431060724	Minus_log10_adjusted_pvalue	1.02228021621704
HU210 minfc1.5-Up	HU210 minfc1.5	6	hrs	Plum	GM6206	10.1503017776262	Minus_log10_adjusted_pvalue	0.755351841449738
HU210 minfc1.5-Down	HU210 minfc1.5	6	hrs	MediumPurple	GM6630	15.6193383922556	Minus_log10_adjusted_pvalue	-1.88050532341003
HU210 minfc1.5-Down	HU210 minfc1.5	6	hrs	MediumPurple	GM8185	2.84592006965365	Minus_log10_adjusted_pvalue	-0.766976773738861
HU210 minfc1.5-Up	HU210 minfc1.5	6	hrs	Plum	GM8618	4.96836536721374	Minus_log10_adjusted_pvalue	1.0682737827301
HU210 minfc1.5-Down	HU210 minfc1.5	6	hrs	MediumPurple	GNPTG	5.36527692736557	Minus_log10_adjusted_pvalue	-0.785925507545471
HU210 minfc1.5-Up	HU210 minfc1.5	6	hrs	Plum	GOLPH3	8.94383103552995	Minus_log10_adjusted_pvalue	0.72171825170517
HU210 minfc1.5-Down	HU210 minfc1.5	6	hrs	MediumPurple	GPR137	∞	Minus_log10_adjusted_pvalue	-0.927715241909027
HU210 minfc1.5-Down	HU210 minfc1.5	6	hrs	MediumPurple	GRIN1	6.94691386064813	Minus_log10_adjusted_pvalue	-0.599876940250397
HU210 minfc1.5-Up	HU210 minfc1.5	6	hrs	Plum	GRTP1	3.7207917626444	Minus_log10_adjusted_pvalue	0.608921408653259
HU210 minfc1.5-Up	HU210 minfc1.5	6	hrs	Plum	GSPT1	8.69668297476101	Minus_log10_adjusted_pvalue	0.654052436351776
HU210 minfc1.5-Up	HU210 minfc1.5	6	hrs	Plum	GTF2H1	7.67700175089153	Minus_log10_adjusted_pvalue	0.722538948059082
HU210 minfc1.5-Up	HU210 minfc1.5	6	hrs	Plum	H2AW	∞	Minus_log10_adjusted_pvalue	1.35486233234406
HU210 minfc1.5-Up	HU210 minfc1.5	6	hrs	Plum	HECA	4.00306386483714	Minus_log10_adjusted_pvalue	0.649080276489258
HU210 minfc1.5-Down	HU210 minfc1.5	6	hrs	MediumPurple	HECTD2	3.12292595033824	Minus_log10_adjusted_pvalue	-0.672113537788391
HU210 minfc1.5-Up	HU210 minfc1.5	6	hrs	Plum	HIGD1A	2.21703458158818	Minus_log10_adjusted_pvalue	0.586151003837585
HU210 minfc1.5-Up	HU210 minfc1.5	6	hrs	Plum	HNRNPD	9.6884156578031	Minus_log10_adjusted_pvalue	0.630332708358765
HU210 minfc1.5-Up	HU210 minfc1.5	6	hrs	Plum	ID4	5.32028055271215	Minus_log10_adjusted_pvalue	0.800925254821777
HU210 minfc1.5-Up	HU210 minfc1.5	6	hrs	Plum	IKZF4	8.74683409730626	Minus_log10_adjusted_pvalue	2.39076662063599
HU210 minfc1.5-Up	HU210 minfc1.5	6	hrs	Plum	IQCD	5.22489003941829	Minus_log10_adjusted_pvalue	0.701358497142792
HU210 minfc1.5-Up	HU210 minfc1.5	6	hrs	Plum	IQCK	8.2215961976215	Minus_log10_adjusted_pvalue	1.15843844413757
HU210 minfc1.5-Up	HU210 minfc1.5	6	hrs	Plum	IRAK3	4.77084311650306	Minus_log10_adjusted_pvalue	1.16829597949982
HU210 minfc1.5-Up	HU210 minfc1.5	6	hrs	Plum	IRAK4	4.83933942883113	Minus_log10_adjusted_pvalue	0.600805938243866
HU210 minfc1.5-Down	HU210 minfc1.5	6	hrs	MediumPurple	IRF5	2.80632731602097	Minus_log10_adjusted_pvalue	-1.82490396499634
HU210 minfc1.5-Down	HU210 minfc1.5	6	hrs	MediumPurple	ITGB4	4.02965313237287	Minus_log10_adjusted_pvalue	-0.815150380134583
HU210 minfc1.5-Down	HU210 minfc1.5	6	hrs	MediumPurple	KAT2B	1.9453103487698	Minus_log10_adjusted_pvalue	-0.90742814540863
HU210 minfc1.5-Up	HU210 minfc1.5	6	hrs	Plum	KCMF1	4.42463315715673	Minus_log10_adjusted_pvalue	0.654957950115204
HU210 minfc1.5-Down	HU210 minfc1.5	6	hrs	MediumPurple	KCNH7	1.31988305043641	Minus_log10_adjusted_pvalue	-0.854053735733032
HU210 minfc1.5-Up	HU210 minfc1.5	6	hrs	Plum	KCNMB4OS1	∞	Minus_log10_adjusted_pvalue	2.10911226272583
HU210 minfc1.5-Up	HU210 minfc1.5	6	hrs	Plum	KLHDC2	4.21228453172869	Minus_log10_adjusted_pvalue	0.606956124305725
HU210 minfc1.5-Up	HU210 minfc1.5	6	hrs	Plum	KRAS	∞	Minus_log10_adjusted_pvalue	0.890531599521637
HU210 minfc1.5-Down	HU210 minfc1.5	6	hrs	MediumPurple	LATS2	5.58955513534875	Minus_log10_adjusted_pvalue	-1.70957136154175
HU210 minfc1.5-Up	HU210 minfc1.5	6	hrs	Plum	LCORL	9.30002099971697	Minus_log10_adjusted_pvalue	0.820144295692444
HU210 minfc1.5-Up	HU210 minfc1.5	6	hrs	Plum	LEMD3	3.92886207876965	Minus_log10_adjusted_pvalue	0.638026654720306
HU210 minfc1.5-Down	HU210 minfc1.5	6	hrs	MediumPurple	LGI4	∞	Minus_log10_adjusted_pvalue	-1.60587894916534
HU210 minfc1.5-Up	HU210 minfc1.5	6	hrs	Plum	LGR4	2.04263266606867	Minus_log10_adjusted_pvalue	0.720344603061676
HU210 minfc1.5-Up	HU210 minfc1.5	6	hrs	Plum	LIX1L	4.41809470449436	Minus_log10_adjusted_pvalue	0.669552147388458
HU210 minfc1.5-Down	HU210 minfc1.5	6	hrs	MediumPurple	LMNTD2	2.59339850352529	Minus_log10_adjusted_pvalue	-0.855143547058105
HU210 minfc1.5-Up	HU210 minfc1.5	6	hrs	Plum	LMO2	6.69234994229534	Minus_log10_adjusted_pvalue	0.718844294548035
HU210 minfc1.5-Down	HU210 minfc1.5	6	hrs	MediumPurple	LNX1	6.89695954307321	Minus_log10_adjusted_pvalue	-0.814976871013641
HU210 minfc1.5-Up	HU210 minfc1.5	6	hrs	Plum	LRRC56	2.25090786027478	Minus_log10_adjusted_pvalue	1.13416147232056
HU210 minfc1.5-Up	HU210 minfc1.5	6	hrs	Plum	LRRN4	3.70766859523483	Minus_log10_adjusted_pvalue	0.695703983306885
HU210 minfc1.5-Down	HU210 minfc1.5	6	hrs	MediumPurple	LSR	7.37699790572758	Minus_log10_adjusted_pvalue	-1.01268935203552
HU210 minfc1.5-Down	HU210 minfc1.5	6	hrs	MediumPurple	LYL1	2.10900142204806	Minus_log10_adjusted_pvalue	-0.631736159324646
HU210 minfc1.5-Down	HU210 minfc1.5	6	hrs	MediumPurple	LZTFL1	∞	Minus_log10_adjusted_pvalue	-1.9381206035614
HU210 minfc1.5-Up	HU210 minfc1.5	6	hrs	Plum	MACF1	∞	Minus_log10_adjusted_pvalue	0.667248666286469
HU210 minfc1.5-Down	HU210 minfc1.5	6	hrs	MediumPurple	MAMDC4	5.55988944150907	Minus_log10_adjusted_pvalue	-0.818164825439453
HU210 minfc1.5-Up	HU210 minfc1.5	6	hrs	Plum	MAPRE1	3.22276100396996	Minus_log10_adjusted_pvalue	0.609675526618958
HU210 minfc1.5-Up	HU210 minfc1.5	6	hrs	Plum	MARCKS	6.29412518417855	Minus_log10_adjusted_pvalue	0.726331889629364
HU210 minfc1.5-Down	HU210 minfc1.5	6	hrs	MediumPurple	MASP2	∞	Minus_log10_adjusted_pvalue	-1.44558370113373
HU210 minfc1.5-Down	HU210 minfc1.5	6	hrs	MediumPurple	MCCC1OS	4.49678969292272	Minus_log10_adjusted_pvalue	-1.1689795255661
HU210 minfc1.5-Up	HU210 minfc1.5	6	hrs	Plum	MCTP1	1.53097220533023	Minus_log10_adjusted_pvalue	0.829454302787781
HU210 minfc1.5-Up	HU210 minfc1.5	6	hrs	Plum	MDGA1	3.93905297344459	Minus_log10_adjusted_pvalue	1.65615439414978
HU210 minfc1.5-Down	HU210 minfc1.5	6	hrs	MediumPurple	MDK	∞	Minus_log10_adjusted_pvalue	-2.4884774684906
HU210 minfc1.5-Up	HU210 minfc1.5	6	hrs	Plum	METTL23	7.38524826413318	Minus_log10_adjusted_pvalue	0.788885593414307
HU210 minfc1.5-Up	HU210 minfc1.5	6	hrs	Plum	METTL9	4.05115148670021	Minus_log10_adjusted_pvalue	0.667028486728668
HU210 minfc1.5-Up	HU210 minfc1.5	6	hrs	Plum	MEX3C	6.24330761434969	Minus_log10_adjusted_pvalue	0.758914172649384
HU210 minfc1.5-Down	HU210 minfc1.5	6	hrs	MediumPurple	MIF4GD	5.28343495597892	Minus_log10_adjusted_pvalue	-0.767771899700165
HU210 minfc1.5-Up	HU210 minfc1.5	6	hrs	Plum	MORF4L1	11.3459140057101	Minus_log10_adjusted_pvalue	0.865105509757996
HU210 minfc1.5-Up	HU210 minfc1.5	6	hrs	Plum	MPP2	5.33211481940852	Minus_log10_adjusted_pvalue	0.807253181934357
HU210 minfc1.5-Down	HU210 minfc1.5	6	hrs	MediumPurple	MST1	1.99871207204735	Minus_log10_adjusted_pvalue	-0.71490615606308
HU210 minfc1.5-Up	HU210 minfc1.5	6	hrs	Plum	MTDH	4.99440770322677	Minus_log10_adjusted_pvalue	0.605708956718445
HU210 minfc1.5-Up	HU210 minfc1.5	6	hrs	Plum	MTIF3	7.83436399314239	Minus_log10_adjusted_pvalue	0.765295386314392
HU210 minfc1.5-Up	HU210 minfc1.5	6	hrs	Plum	MTMR7	9.38800495517747	Minus_log10_adjusted_pvalue	0.893626570701599
HU210 minfc1.5-Up	HU210 minfc1.5	6	hrs	Plum	MTSS2	9.59773175499121	Minus_log10_adjusted_pvalue	0.792945563793182
HU210 minfc1.5-Down	HU210 minfc1.5	6	hrs	MediumPurple	MYCL	1.68502315891987	Minus_log10_adjusted_pvalue	-1.1382669210434
HU210 minfc1.5-Down	HU210 minfc1.5	6	hrs	MediumPurple	MYO10	3.35146436413488	Minus_log10_adjusted_pvalue	-0.75115978717804
HU210 minfc1.5-Up	HU210 minfc1.5	6	hrs	Plum	NAF1	∞	Minus_log10_adjusted_pvalue	1.01883447170258
HU210 minfc1.5-Up	HU210 minfc1.5	6	hrs	Plum	NDUFC1	2.0177599673467	Minus_log10_adjusted_pvalue	0.585075914859772
HU210 minfc1.5-Down	HU210 minfc1.5	6	hrs	MediumPurple	NGEF	5.8585878674919	Minus_log10_adjusted_pvalue	-0.594881117343903
HU210 minfc1.5-Down	HU210 minfc1.5	6	hrs	MediumPurple	NHSL2	∞	Minus_log10_adjusted_pvalue	-2.29694151878357
HU210 minfc1.5-Up	HU210 minfc1.5	6	hrs	Plum	NNAT	5.83442331724002	Minus_log10_adjusted_pvalue	0.617622494697571
HU210 minfc1.5-Down	HU210 minfc1.5	6	hrs	MediumPurple	NRG4	∞	Minus_log10_adjusted_pvalue	-2.12319040298462
HU210 minfc1.5-Down	HU210 minfc1.5	6	hrs	MediumPurple	NRROS	1.68071692307965	Minus_log10_adjusted_pvalue	-1.61620008945465
HU210 minfc1.5-Up	HU210 minfc1.5	6	hrs	Plum	NSUN6	12.0140335991801	Minus_log10_adjusted_pvalue	1.05708146095276
HU210 minfc1.5-Up	HU210 minfc1.5	6	hrs	Plum	NUDT4	7.24459703923367	Minus_log10_adjusted_pvalue	0.828474342823029
HU210 minfc1.5-Down	HU210 minfc1.5	6	hrs	MediumPurple	OMG	14.1572204558421	Minus_log10_adjusted_pvalue	-1.13910269737244
HU210 minfc1.5-Up	HU210 minfc1.5	6	hrs	Plum	OTOP2	6.69837758126938	Minus_log10_adjusted_pvalue	1.66268956661224
HU210 minfc1.5-Up	HU210 minfc1.5	6	hrs	Plum	PAIP1	11.426004659203	Minus_log10_adjusted_pvalue	0.72804182767868
HU210 minfc1.5-Up	HU210 minfc1.5	6	hrs	Plum	PAQR3	3.12303261836714	Minus_log10_adjusted_pvalue	0.70426470041275
HU210 minfc1.5-Up	HU210 minfc1.5	6	hrs	Plum	PAWR	5.29412774027189	Minus_log10_adjusted_pvalue	0.797772407531738
HU210 minfc1.5-Up	HU210 minfc1.5	6	hrs	Plum	PAX6	∞	Minus_log10_adjusted_pvalue	0.891819775104523
HU210 minfc1.5-Down	HU210 minfc1.5	6	hrs	MediumPurple	PCP2	1.78305067737537	Minus_log10_adjusted_pvalue	-2.47088050842285
HU210 minfc1.5-Up	HU210 minfc1.5	6	hrs	Plum	PDCD5	1.69496693243009	Minus_log10_adjusted_pvalue	0.641235411167145
HU210 minfc1.5-Up	HU210 minfc1.5	6	hrs	Plum	PDE4D	∞	Minus_log10_adjusted_pvalue	1.87078404426575
HU210 minfc1.5-Up	HU210 minfc1.5	6	hrs	Plum	PDZD7	∞	Minus_log10_adjusted_pvalue	1.71586465835571
HU210 minfc1.5-Up	HU210 minfc1.5	6	hrs	Plum	PEX1	4.25478151962311	Minus_log10_adjusted_pvalue	0.599639594554901
HU210 minfc1.5-Up	HU210 minfc1.5	6	hrs	Plum	PFKFB3	8.31372667959353	Minus_log10_adjusted_pvalue	0.665307402610779
HU210 minfc1.5-Up	HU210 minfc1.5	6	hrs	Plum	PGBD1	9.22972693462151	Minus_log10_adjusted_pvalue	1.32128131389618
HU210 minfc1.5-Up	HU210 minfc1.5	6	hrs	Plum	PHETA2	∞	Minus_log10_adjusted_pvalue	1.35030019283295
HU210 minfc1.5-Up	HU210 minfc1.5	6	hrs	Plum	PHOSPHO1	3.35569635800981	Minus_log10_adjusted_pvalue	0.585941195487976
HU210 minfc1.5-Down	HU210 minfc1.5	6	hrs	MediumPurple	PHYHD1	12.9089031021245	Minus_log10_adjusted_pvalue	-1.47561001777649
HU210 minfc1.5-Up	HU210 minfc1.5	6	hrs	Plum	PIGC	2.36623975213727	Minus_log10_adjusted_pvalue	0.633515477180481
HU210 minfc1.5-Up	HU210 minfc1.5	6	hrs	Plum	PPIP5K2	8.93117988161619	Minus_log10_adjusted_pvalue	0.592534959316254
HU210 minfc1.5-Up	HU210 minfc1.5	6	hrs	Plum	PPP2CB	5.81039180273623	Minus_log10_adjusted_pvalue	0.742162823677063
HU210 minfc1.5-Up	HU210 minfc1.5	6	hrs	Plum	PPT1	4.78005414979791	Minus_log10_adjusted_pvalue	0.624877989292145
HU210 minfc1.5-Up	HU210 minfc1.5	6	hrs	Plum	PRKAR2B	1.97764175024633	Minus_log10_adjusted_pvalue	0.58546370267868
HU210 minfc1.5-Up	HU210 minfc1.5	6	hrs	Plum	PRKG1	12.3484874505144	Minus_log10_adjusted_pvalue	1.35936033725739
HU210 minfc1.5-Down	HU210 minfc1.5	6	hrs	MediumPurple	PRKG2	2.3155954255187	Minus_log10_adjusted_pvalue	-0.801915466785431
HU210 minfc1.5-Down	HU210 minfc1.5	6	hrs	MediumPurple	PRODH	2.05910915858116	Minus_log10_adjusted_pvalue	-1.09009313583374
HU210 minfc1.5-Down	HU210 minfc1.5	6	hrs	MediumPurple	PRRG2	3.05581008806738	Minus_log10_adjusted_pvalue	-0.74172180891037
HU210 minfc1.5-Down	HU210 minfc1.5	6	hrs	MediumPurple	PRSS53	3.51660100310831	Minus_log10_adjusted_pvalue	-0.684414505958557
HU210 minfc1.5-Down	HU210 minfc1.5	6	hrs	MediumPurple	PRSS8	3.22673955854358	Minus_log10_adjusted_pvalue	-1.68743491172791
HU210 minfc1.5-Up	HU210 minfc1.5	6	hrs	Plum	PSD4	1.95054161740863	Minus_log10_adjusted_pvalue	2.15967059135437
HU210 minfc1.5-Up	HU210 minfc1.5	6	hrs	Plum	PSIP1	9.27777178729419	Minus_log10_adjusted_pvalue	0.631411015987396
HU210 minfc1.5-Up	HU210 minfc1.5	6	hrs	Plum	PTGIS	6.31663771399336	Minus_log10_adjusted_pvalue	0.886035442352295
HU210 minfc1.5-Down	HU210 minfc1.5	6	hrs	MediumPurple	PXYLP1	6.44630261929114	Minus_log10_adjusted_pvalue	-0.951960563659668
HU210 minfc1.5-Up	HU210 minfc1.5	6	hrs	Plum	QK	10.3995356983596	Minus_log10_adjusted_pvalue	0.925521731376648
HU210 minfc1.5-Up	HU210 minfc1.5	6	hrs	Plum	RAB12	3.76549789786143	Minus_log10_adjusted_pvalue	0.693976700305939
HU210 minfc1.5-Up	HU210 minfc1.5	6	hrs	Plum	RAB21	4.39779997928763	Minus_log10_adjusted_pvalue	0.666832506656647
HU210 minfc1.5-Up	HU210 minfc1.5	6	hrs	Plum	RAB2B	5.96630287708084	Minus_log10_adjusted_pvalue	0.640392661094666
HU210 minfc1.5-Down	HU210 minfc1.5	6	hrs	MediumPurple	RAB44	2.19830069082252	Minus_log10_adjusted_pvalue	-0.738423109054565
HU210 minfc1.5-Up	HU210 minfc1.5	6	hrs	Plum	RAB5A	5.70423064598637	Minus_log10_adjusted_pvalue	0.762543916702271
HU210 minfc1.5-Up	HU210 minfc1.5	6	hrs	Plum	RAB6A	7.42353885937671	Minus_log10_adjusted_pvalue	0.607371747493744
HU210 minfc1.5-Up	HU210 minfc1.5	6	hrs	Plum	RASGRP2	6.04437526974973	Minus_log10_adjusted_pvalue	1.99500799179077
HU210 minfc1.5-Up	HU210 minfc1.5	6	hrs	Plum	RASL10A	9.87050990815721	Minus_log10_adjusted_pvalue	1.54445374011993
HU210 minfc1.5-Up	HU210 minfc1.5	6	hrs	Plum	RBPMS	7.1032153641341	Minus_log10_adjusted_pvalue	0.61126846075058
HU210 minfc1.5-Up	HU210 minfc1.5	6	hrs	Plum	RCN2	3.19255156859136	Minus_log10_adjusted_pvalue	0.588769197463989
HU210 minfc1.5-Up	HU210 minfc1.5	6	hrs	Plum	RFFL	10.0063076810194	Minus_log10_adjusted_pvalue	1.01980817317963
HU210 minfc1.5-Up	HU210 minfc1.5	6	hrs	Plum	RHOQ	3.26313757512879	Minus_log10_adjusted_pvalue	0.615416824817657
HU210 minfc1.5-Up	HU210 minfc1.5	6	hrs	Plum	RHOX8	3.01996706381807	Minus_log10_adjusted_pvalue	0.877409756183624
HU210 minfc1.5-Up	HU210 minfc1.5	6	hrs	Plum	RNF103	4.63903756055487	Minus_log10_adjusted_pvalue	0.615163385868073
HU210 minfc1.5-Up	HU210 minfc1.5	6	hrs	Plum	RNF115	4.34791907621448	Minus_log10_adjusted_pvalue	0.712317705154419
HU210 minfc1.5-Up	HU210 minfc1.5	6	hrs	Plum	RNF138	2.919020177496	Minus_log10_adjusted_pvalue	0.606678783893585
HU210 minfc1.5-Up	HU210 minfc1.5	6	hrs	Plum	RPL31-PS20	1.3919170557715	Minus_log10_adjusted_pvalue	0.793862521648407
HU210 minfc1.5-Up	HU210 minfc1.5	6	hrs	Plum	RRAS2	3.44045004356063	Minus_log10_adjusted_pvalue	0.681092739105225
HU210 minfc1.5-Up	HU210 minfc1.5	6	hrs	Plum	RTN4	∞	Minus_log10_adjusted_pvalue	0.854513049125671
HU210 minfc1.5-Up	HU210 minfc1.5	6	hrs	Plum	RUNDC3B	2.52580268873163	Minus_log10_adjusted_pvalue	0.594614386558533
HU210 minfc1.5-Down	HU210 minfc1.5	6	hrs	MediumPurple	SAMD4	5.06167193792709	Minus_log10_adjusted_pvalue	-0.721001207828522
HU210 minfc1.5-Down	HU210 minfc1.5	6	hrs	MediumPurple	SCML4	2.10013192587652	Minus_log10_adjusted_pvalue	-0.653777122497559
HU210 minfc1.5-Up	HU210 minfc1.5	6	hrs	Plum	SCOC	2.67530814147917	Minus_log10_adjusted_pvalue	0.588276445865631
HU210 minfc1.5-Up	HU210 minfc1.5	6	hrs	Plum	SEC62	4.28158053493018	Minus_log10_adjusted_pvalue	0.644634187221527
HU210 minfc1.5-Up	HU210 minfc1.5	6	hrs	Plum	SEC63	∞	Minus_log10_adjusted_pvalue	1.2758903503418
HU210 minfc1.5-Up	HU210 minfc1.5	6	hrs	Plum	SERP1	3.96325137972298	Minus_log10_adjusted_pvalue	0.620999157428741
HU210 minfc1.5-Up	HU210 minfc1.5	6	hrs	Plum	SERPINB6A	5.86479099722723	Minus_log10_adjusted_pvalue	0.771078646183014
HU210 minfc1.5-Down	HU210 minfc1.5	6	hrs	MediumPurple	SFXN5	7.26427019082785	Minus_log10_adjusted_pvalue	-1.08225524425507
HU210 minfc1.5-Up	HU210 minfc1.5	6	hrs	Plum	SGSM2	6.61375439390288	Minus_log10_adjusted_pvalue	0.736836969852448
HU210 minfc1.5-Up	HU210 minfc1.5	6	hrs	Plum	SH3GLB1	7.6679960365775	Minus_log10_adjusted_pvalue	0.660495817661285
HU210 minfc1.5-Up	HU210 minfc1.5	6	hrs	Plum	SHC4	5.22309116867628	Minus_log10_adjusted_pvalue	0.738286197185516
HU210 minfc1.5-Down	HU210 minfc1.5	6	hrs	MediumPurple	SHKBP1	∞	Minus_log10_adjusted_pvalue	-0.921152710914612
HU210 minfc1.5-Up	HU210 minfc1.5	6	hrs	Plum	SHOX2	∞	Minus_log10_adjusted_pvalue	1.31470108032227
HU210 minfc1.5-Up	HU210 minfc1.5	6	hrs	Plum	SLC18A1	5.52144360882972	Minus_log10_adjusted_pvalue	1.31921708583832
HU210 minfc1.5-Down	HU210 minfc1.5	6	hrs	MediumPurple	SLC23A1	2.14504511836587	Minus_log10_adjusted_pvalue	-0.752310335636139
HU210 minfc1.5-Up	HU210 minfc1.5	6	hrs	Plum	SLC25A46	4.5932197407831	Minus_log10_adjusted_pvalue	0.625763595104218
HU210 minfc1.5-Up	HU210 minfc1.5	6	hrs	Plum	SLC25A51	8.06711547304097	Minus_log10_adjusted_pvalue	0.739402055740356
HU210 minfc1.5-Down	HU210 minfc1.5	6	hrs	MediumPurple	SLC2A2	18.0281325155025	Minus_log10_adjusted_pvalue	-1.25654578208923
HU210 minfc1.5-Up	HU210 minfc1.5	6	hrs	Plum	SLC35G1	3.82452297718759	Minus_log10_adjusted_pvalue	0.621794760227203
HU210 minfc1.5-Up	HU210 minfc1.5	6	hrs	Plum	SLX4IP	3.60736104845942	Minus_log10_adjusted_pvalue	0.646356880664825
HU210 minfc1.5-Up	HU210 minfc1.5	6	hrs	Plum	SMIM19	∞	Minus_log10_adjusted_pvalue	1.67088806629181
HU210 minfc1.5-Up	HU210 minfc1.5	6	hrs	Plum	SNAPIN	12.6160931041816	Minus_log10_adjusted_pvalue	0.832296788692474
HU210 minfc1.5-Up	HU210 minfc1.5	6	hrs	Plum	SNHG3	3.85608318839228	Minus_log10_adjusted_pvalue	0.690149962902069
HU210 minfc1.5-Up	HU210 minfc1.5	6	hrs	Plum	SNORA52	1.66954156797055	Minus_log10_adjusted_pvalue	2.85937118530273
HU210 minfc1.5-Down	HU210 minfc1.5	6	hrs	MediumPurple	SNORA74A	2.54999736362168	Minus_log10_adjusted_pvalue	-0.908558964729309
HU210 minfc1.5-Up	HU210 minfc1.5	6	hrs	Plum	SNX29	1.3920691022823	Minus_log10_adjusted_pvalue	0.806988716125488
HU210 minfc1.5-Up	HU210 minfc1.5	6	hrs	Plum	SOS2	3.35956130464351	Minus_log10_adjusted_pvalue	0.593660771846771
HU210 minfc1.5-Down	HU210 minfc1.5	6	hrs	MediumPurple	SP2	6.73013695044987	Minus_log10_adjusted_pvalue	-0.68211030960083
HU210 minfc1.5-Up	HU210 minfc1.5	6	hrs	Plum	SPDYA	10.5538513274213	Minus_log10_adjusted_pvalue	2.87530303001404
HU210 minfc1.5-Up	HU210 minfc1.5	6	hrs	Plum	SPICE1	2.55007752128723	Minus_log10_adjusted_pvalue	0.757618069648743
HU210 minfc1.5-Down	HU210 minfc1.5	6	hrs	MediumPurple	SPNS2	1.86815365930888	Minus_log10_adjusted_pvalue	-0.602498114109039
HU210 minfc1.5-Up	HU210 minfc1.5	6	hrs	Plum	SPOPL	6.93155437536583	Minus_log10_adjusted_pvalue	0.735837042331696
HU210 minfc1.5-Down	HU210 minfc1.5	6	hrs	MediumPurple	STAT4	9.76122147156688	Minus_log10_adjusted_pvalue	-1.60715079307556
HU210 minfc1.5-Up	HU210 minfc1.5	6	hrs	Plum	STAT5A	∞	Minus_log10_adjusted_pvalue	1.40939891338348
HU210 minfc1.5-Down	HU210 minfc1.5	6	hrs	MediumPurple	STPG1	2.00609003907075	Minus_log10_adjusted_pvalue	-2.33469557762146
HU210 minfc1.5-Up	HU210 minfc1.5	6	hrs	Plum	STRN3	8.2182503594772	Minus_log10_adjusted_pvalue	0.729504287242889
HU210 minfc1.5-Up	HU210 minfc1.5	6	hrs	Plum	STX7	2.79698889579538	Minus_log10_adjusted_pvalue	0.598315596580505
HU210 minfc1.5-Up	HU210 minfc1.5	6	hrs	Plum	SULF2	2.29234127043477	Minus_log10_adjusted_pvalue	1.91730511188507
HU210 minfc1.5-Up	HU210 minfc1.5	6	hrs	Plum	SULT1A1	10.1152278539798	Minus_log10_adjusted_pvalue	2.43474698066711
HU210 minfc1.5-Up	HU210 minfc1.5	6	hrs	Plum	SUZ12	3.91693475123511	Minus_log10_adjusted_pvalue	0.685610413551331
HU210 minfc1.5-Up	HU210 minfc1.5	6	hrs	Plum	SYCE2	2.21655167206511	Minus_log10_adjusted_pvalue	1.27427291870117
HU210 minfc1.5-Down	HU210 minfc1.5	6	hrs	MediumPurple	TAFA3	1.69949581738039	Minus_log10_adjusted_pvalue	-0.780080556869507
HU210 minfc1.5-Up	HU210 minfc1.5	6	hrs	Plum	TARSL2	3.72605474445509	Minus_log10_adjusted_pvalue	0.617126524448395
HU210 minfc1.5-Up	HU210 minfc1.5	6	hrs	Plum	TEPP	2.02823308099223	Minus_log10_adjusted_pvalue	0.777892708778381
HU210 minfc1.5-Up	HU210 minfc1.5	6	hrs	Plum	TEX9	1.31932008520994	Minus_log10_adjusted_pvalue	0.750801146030426
HU210 minfc1.5-Down	HU210 minfc1.5	6	hrs	MediumPurple	TFAP2D	2.15582488303894	Minus_log10_adjusted_pvalue	-1.1407105922699
HU210 minfc1.5-Up	HU210 minfc1.5	6	hrs	Plum	THPO	4.10247737121043	Minus_log10_adjusted_pvalue	1.30356669425964
HU210 minfc1.5-Up	HU210 minfc1.5	6	hrs	Plum	TM6SF1	6.39959457371831	Minus_log10_adjusted_pvalue	0.702185451984406
HU210 minfc1.5-Down	HU210 minfc1.5	6	hrs	MediumPurple	TMC6	10.4315870515324	Minus_log10_adjusted_pvalue	-0.757884085178375
HU210 minfc1.5-Up	HU210 minfc1.5	6	hrs	Plum	TMCO3	5.21145972660706	Minus_log10_adjusted_pvalue	0.643346130847931
HU210 minfc1.5-Up	HU210 minfc1.5	6	hrs	Plum	TMEM116	∞	Minus_log10_adjusted_pvalue	1.73858976364136
HU210 minfc1.5-Up	HU210 minfc1.5	6	hrs	Plum	TMEM263	3.71306101541852	Minus_log10_adjusted_pvalue	0.639494478702545
HU210 minfc1.5-Down	HU210 minfc1.5	6	hrs	MediumPurple	TMEM268	4.18689427068233	Minus_log10_adjusted_pvalue	-0.877957224845886
HU210 minfc1.5-Up	HU210 minfc1.5	6	hrs	Plum	TMEM30A	6.98486667240123	Minus_log10_adjusted_pvalue	0.728323817253113
HU210 minfc1.5-Up	HU210 minfc1.5	6	hrs	Plum	TMEM64	3.77853880737948	Minus_log10_adjusted_pvalue	0.593776941299438
HU210 minfc1.5-Up	HU210 minfc1.5	6	hrs	Plum	TMEM65	7.13295170686806	Minus_log10_adjusted_pvalue	0.837464809417725
HU210 minfc1.5-Up	HU210 minfc1.5	6	hrs	Plum	TMEM67	4.60805976813401	Minus_log10_adjusted_pvalue	0.727615118026733
HU210 minfc1.5-Up	HU210 minfc1.5	6	hrs	Plum	TMEM79	∞	Minus_log10_adjusted_pvalue	1.49557423591614
HU210 minfc1.5-Up	HU210 minfc1.5	6	hrs	Plum	TMIGD3	2.01502421427072	Minus_log10_adjusted_pvalue	0.686838388442993
HU210 minfc1.5-Up	HU210 minfc1.5	6	hrs	Plum	TMOD1	4.60202350689151	Minus_log10_adjusted_pvalue	0.989355504512787
HU210 minfc1.5-Up	HU210 minfc1.5	6	hrs	Plum	TNFAIP8	1.71125457887944	Minus_log10_adjusted_pvalue	0.611604809761047
HU210 minfc1.5-Up	HU210 minfc1.5	6	hrs	Plum	TNFRSF22	2.3862649075432	Minus_log10_adjusted_pvalue	0.66238272190094
HU210 minfc1.5-Down	HU210 minfc1.5	6	hrs	MediumPurple	TNFSFM13	6.15615514751605	Minus_log10_adjusted_pvalue	-1.2532365322113
HU210 minfc1.5-Down	HU210 minfc1.5	6	hrs	MediumPurple	TNNC1	17.5074966185539	Minus_log10_adjusted_pvalue	-2.09563064575195
HU210 minfc1.5-Up	HU210 minfc1.5	6	hrs	Plum	TOR1AIP1	6.3799170562648	Minus_log10_adjusted_pvalue	0.626542985439301
HU210 minfc1.5-Down	HU210 minfc1.5	6	hrs	MediumPurple	TOR1AIP2	2.92617902973068	Minus_log10_adjusted_pvalue	-0.609916746616364
HU210 minfc1.5-Up	HU210 minfc1.5	6	hrs	Plum	TPMT	3.75085302738165	Minus_log10_adjusted_pvalue	0.999459207057953
HU210 minfc1.5-Down	HU210 minfc1.5	6	hrs	MediumPurple	TRIM17	∞	Minus_log10_adjusted_pvalue	-1.71916854381561
HU210 minfc1.5-Up	HU210 minfc1.5	6	hrs	Plum	TRIM33	8.46184242415893	Minus_log10_adjusted_pvalue	0.70890074968338
HU210 minfc1.5-Up	HU210 minfc1.5	6	hrs	Plum	TRIM59	4.61120276387655	Minus_log10_adjusted_pvalue	0.719357371330261
HU210 minfc1.5-Up	HU210 minfc1.5	6	hrs	Plum	TRIM69	∞	Minus_log10_adjusted_pvalue	2.13351511955261
HU210 minfc1.5-Down	HU210 minfc1.5	6	hrs	MediumPurple	TRMT61B	∞	Minus_log10_adjusted_pvalue	-2.47978949546814
HU210 minfc1.5-Up	HU210 minfc1.5	6	hrs	Plum	TRPM5	2.5484131091926	Minus_log10_adjusted_pvalue	1.01698076725006
HU210 minfc1.5-Up	HU210 minfc1.5	6	hrs	Plum	TYW5	8.36146881077029	Minus_log10_adjusted_pvalue	0.884787261486053
HU210 minfc1.5-Up	HU210 minfc1.5	6	hrs	Plum	UBE2D2A	5.173504732582	Minus_log10_adjusted_pvalue	0.715486168861389
HU210 minfc1.5-Up	HU210 minfc1.5	6	hrs	Plum	UBE2H	4.09920642563907	Minus_log10_adjusted_pvalue	0.629136919975281
HU210 minfc1.5-Down	HU210 minfc1.5	6	hrs	MediumPurple	UCKL1OS	7.11387265929615	Minus_log10_adjusted_pvalue	-1.93675827980042
HU210 minfc1.5-Up	HU210 minfc1.5	6	hrs	Plum	UGCG	4.94711375899906	Minus_log10_adjusted_pvalue	0.749688267707825
HU210 minfc1.5-Up	HU210 minfc1.5	6	hrs	Plum	UGP2	6.58231082025451	Minus_log10_adjusted_pvalue	0.697210252285004
HU210 minfc1.5-Up	HU210 minfc1.5	6	hrs	Plum	URI1	3.40198907828954	Minus_log10_adjusted_pvalue	0.61938613653183
HU210 minfc1.5-Up	HU210 minfc1.5	6	hrs	Plum	UROS	3.19042212479371	Minus_log10_adjusted_pvalue	0.604179263114929
HU210 minfc1.5-Up	HU210 minfc1.5	6	hrs	Plum	USP29	1.50988693861439	Minus_log10_adjusted_pvalue	0.995934545993805
HU210 minfc1.5-Up	HU210 minfc1.5	6	hrs	Plum	UTP18	4.98500509360041	Minus_log10_adjusted_pvalue	0.68487423658371
HU210 minfc1.5-Down	HU210 minfc1.5	6	hrs	MediumPurple	VRK2	2.54390436121323	Minus_log10_adjusted_pvalue	-1.73766779899597
HU210 minfc1.5-Up	HU210 minfc1.5	6	hrs	Plum	WASL	4.30300008928415	Minus_log10_adjusted_pvalue	0.638482332229614
HU210 minfc1.5-Up	HU210 minfc1.5	6	hrs	Plum	WNK3	6.73495327843373	Minus_log10_adjusted_pvalue	0.665870010852814
HU210 minfc1.5-Down	HU210 minfc1.5	6	hrs	MediumPurple	XRCC3	∞	Minus_log10_adjusted_pvalue	-1.75154137611389
HU210 minfc1.5-Up	HU210 minfc1.5	6	hrs	Plum	YIPF4	3.35664801796145	Minus_log10_adjusted_pvalue	0.70214307308197
HU210 minfc1.5-Up	HU210 minfc1.5	6	hrs	Plum	YPEL1	5.69632238689456	Minus_log10_adjusted_pvalue	0.91724705696106
HU210 minfc1.5-Up	HU210 minfc1.5	6	hrs	Plum	YWHAH	4.02282715256819	Minus_log10_adjusted_pvalue	0.670034348964691
HU210 minfc1.5-Down	HU210 minfc1.5	6	hrs	MediumPurple	ZC3H6	11.0529139643634	Minus_log10_adjusted_pvalue	-1.69731473922729
HU210 minfc1.5-Up	HU210 minfc1.5	6	hrs	Plum	ZDHHC2	5.23348749777338	Minus_log10_adjusted_pvalue	0.72644966840744
HU210 minfc1.5-Up	HU210 minfc1.5	6	hrs	Plum	ZFP385C	2.8553604066777	Minus_log10_adjusted_pvalue	1.52649116516113
HU210 minfc1.5-Up	HU210 minfc1.5	6	hrs	Plum	ZFP467	∞	Minus_log10_adjusted_pvalue	1.27909886837006
HU210 minfc1.5-Down	HU210 minfc1.5	6	hrs	MediumPurple	ZFP534	2.42113740417686	Minus_log10_adjusted_pvalue	-0.614361107349396
HU210 minfc1.5-Up	HU210 minfc1.5	6	hrs	Plum	ZFP91	6.10481233182864	Minus_log10_adjusted_pvalue	0.67661839723587
HU210 minfc1.5-Up	HU210 minfc1.5	6	hrs	Plum	ZFYVE28	3.66079907113797	Minus_log10_adjusted_pvalue	0.757815539836884
HU210 minfc1.5-Up	HU210 minfc1.5	6	hrs	Plum	ZMYM1	8.12642367776939	Minus_log10_adjusted_pvalue	0.799700796604156
HU210 minfc1.5-Up	HU210 minfc1.5	8	hrs	RoyalBlue	1600012H06RIK	13.4449188641603	Minus_log10_adjusted_pvalue	0.999516844749451
HU210 minfc1.5-Up	HU210 minfc1.5	8	hrs	RoyalBlue	1700001G11RIK	3.62119707773019	Minus_log10_adjusted_pvalue	0.861717462539673
HU210 minfc1.5-Down	HU210 minfc1.5	8	hrs	DarkBlue	1700008O03RIK	1.69556334792766	Minus_log10_adjusted_pvalue	-0.904049456119537
HU210 minfc1.5-Up	HU210 minfc1.5	8	hrs	RoyalBlue	1700034J05RIK	4.7566270734417	Minus_log10_adjusted_pvalue	1.95415163040161
HU210 minfc1.5-Up	HU210 minfc1.5	8	hrs	RoyalBlue	2500004C02RIK	2.63679054980468	Minus_log10_adjusted_pvalue	0.66343629360199
HU210 minfc1.5-Up	HU210 minfc1.5	8	hrs	RoyalBlue	3830403N18RIK	1.45454566386568	Minus_log10_adjusted_pvalue	0.672091662883759
HU210 minfc1.5-Down	HU210 minfc1.5	8	hrs	DarkBlue	4930405O22RIK	8.2921718786258	Minus_log10_adjusted_pvalue	-2.12730813026428
HU210 minfc1.5-Up	HU210 minfc1.5	8	hrs	RoyalBlue	4930412M03RIK	4.98226983469394	Minus_log10_adjusted_pvalue	0.873973548412323
HU210 minfc1.5-Down	HU210 minfc1.5	8	hrs	DarkBlue	4930519F16RIK	1.33321909560228	Minus_log10_adjusted_pvalue	-0.818085730075836
HU210 minfc1.5-Up	HU210 minfc1.5	8	hrs	RoyalBlue	4930581F22RIK	6.39499141746019	Minus_log10_adjusted_pvalue	0.935740768909454
HU210 minfc1.5-Down	HU210 minfc1.5	8	hrs	DarkBlue	4932438A13RIK	∞	Minus_log10_adjusted_pvalue	-0.651563346385956
HU210 minfc1.5-Down	HU210 minfc1.5	8	hrs	DarkBlue	4933431E20RIK	3.06260901072783	Minus_log10_adjusted_pvalue	-0.669605791568756
HU210 minfc1.5-Down	HU210 minfc1.5	8	hrs	DarkBlue	8430429K09RIK	4.78552968979803	Minus_log10_adjusted_pvalue	-0.987909317016602
HU210 minfc1.5-Up	HU210 minfc1.5	8	hrs	RoyalBlue	A430078I02RIK	7.62676057279453	Minus_log10_adjusted_pvalue	0.975449085235596
HU210 minfc1.5-Down	HU210 minfc1.5	8	hrs	DarkBlue	ABHD15	5.77889625588054	Minus_log10_adjusted_pvalue	-0.595794975757599
HU210 minfc1.5-Down	HU210 minfc1.5	8	hrs	DarkBlue	ACCS	3.94606918313011	Minus_log10_adjusted_pvalue	-0.772365868091583
HU210 minfc1.5-Down	HU210 minfc1.5	8	hrs	DarkBlue	ACOX3	1.36727352523082	Minus_log10_adjusted_pvalue	-0.865440011024475
HU210 minfc1.5-Up	HU210 minfc1.5	8	hrs	RoyalBlue	ACRBP	3.82813611933145	Minus_log10_adjusted_pvalue	0.904892265796661
HU210 minfc1.5-Up	HU210 minfc1.5	8	hrs	RoyalBlue	ACSBG1	7.53776677105626	Minus_log10_adjusted_pvalue	1.67122101783752
HU210 minfc1.5-Up	HU210 minfc1.5	8	hrs	RoyalBlue	ADAM11	1.51168199622934	Minus_log10_adjusted_pvalue	1.30421054363251
HU210 minfc1.5-Up	HU210 minfc1.5	8	hrs	RoyalBlue	ADAM12	12.3937670057293	Minus_log10_adjusted_pvalue	0.785526096820831
HU210 minfc1.5-Down	HU210 minfc1.5	8	hrs	DarkBlue	ADARB2	2.99749702541096	Minus_log10_adjusted_pvalue	-0.943266689777374
HU210 minfc1.5-Up	HU210 minfc1.5	8	hrs	RoyalBlue	ADGB	2.6006049398901	Minus_log10_adjusted_pvalue	1.39148807525635
HU210 minfc1.5-Up	HU210 minfc1.5	8	hrs	RoyalBlue	ADGRD1	7.7398641934559	Minus_log10_adjusted_pvalue	0.918722987174988
HU210 minfc1.5-Down	HU210 minfc1.5	8	hrs	DarkBlue	AI847159	10.693144112305	Minus_log10_adjusted_pvalue	-1.29889297485352
HU210 minfc1.5-Up	HU210 minfc1.5	8	hrs	RoyalBlue	ANGEL1	∞	Minus_log10_adjusted_pvalue	1.86043536663055
HU210 minfc1.5-Up	HU210 minfc1.5	8	hrs	RoyalBlue	ANKRD36	4.04362312831391	Minus_log10_adjusted_pvalue	1.63639378547668
HU210 minfc1.5-Up	HU210 minfc1.5	8	hrs	RoyalBlue	ANKRD37	3.29339057019867	Minus_log10_adjusted_pvalue	0.648515045642853
HU210 minfc1.5-Up	HU210 minfc1.5	8	hrs	RoyalBlue	ANXA9	∞	Minus_log10_adjusted_pvalue	2.31686329841614
HU210 minfc1.5-Up	HU210 minfc1.5	8	hrs	RoyalBlue	AP3S1	1.76904044055561	Minus_log10_adjusted_pvalue	0.618184864521027
HU210 minfc1.5-Up	HU210 minfc1.5	8	hrs	RoyalBlue	AP4S1	∞	Minus_log10_adjusted_pvalue	1.39940524101257
HU210 minfc1.5-Up	HU210 minfc1.5	8	hrs	RoyalBlue	ARHGAP4	5.20717283694518	Minus_log10_adjusted_pvalue	0.766144573688507
HU210 minfc1.5-Up	HU210 minfc1.5	8	hrs	RoyalBlue	ARID5A	4.69135449277669	Minus_log10_adjusted_pvalue	0.726532816886902
HU210 minfc1.5-Up	HU210 minfc1.5	8	hrs	RoyalBlue	ARL4A	1.53691515724015	Minus_log10_adjusted_pvalue	0.604798674583435
HU210 minfc1.5-Down	HU210 minfc1.5	8	hrs	DarkBlue	ASTN2	11.3526287787515	Minus_log10_adjusted_pvalue	-0.933568477630615
HU210 minfc1.5-Down	HU210 minfc1.5	8	hrs	DarkBlue	ATP6V1C2	4.24392253326019	Minus_log10_adjusted_pvalue	-2.64330673217773
HU210 minfc1.5-Up	HU210 minfc1.5	8	hrs	RoyalBlue	ATP6V1G2	6.67627364633315	Minus_log10_adjusted_pvalue	0.882414877414703
HU210 minfc1.5-Up	HU210 minfc1.5	8	hrs	RoyalBlue	ATXN3	7.3118071819338	Minus_log10_adjusted_pvalue	1.06142151355743
HU210 minfc1.5-Up	HU210 minfc1.5	8	hrs	RoyalBlue	BATF2	8.83493679525358	Minus_log10_adjusted_pvalue	1.23309350013733
HU210 minfc1.5-Up	HU210 minfc1.5	8	hrs	RoyalBlue	BC049762	9.73167950261868	Minus_log10_adjusted_pvalue	2.20564198493958
HU210 minfc1.5-Up	HU210 minfc1.5	8	hrs	RoyalBlue	BRICD5	15.4275756844684	Minus_log10_adjusted_pvalue	1.5007917881012
HU210 minfc1.5-Up	HU210 minfc1.5	8	hrs	RoyalBlue	BTBD6	∞	Minus_log10_adjusted_pvalue	1.86284244060516
HU210 minfc1.5-Up	HU210 minfc1.5	8	hrs	RoyalBlue	C130050O18RIK	2.75945075724048	Minus_log10_adjusted_pvalue	0.691327333450317
HU210 minfc1.5-Down	HU210 minfc1.5	8	hrs	DarkBlue	CACNA1G	1.4989791170184	Minus_log10_adjusted_pvalue	-0.682931244373322
HU210 minfc1.5-Down	HU210 minfc1.5	8	hrs	DarkBlue	CACNB2	3.88030209929511	Minus_log10_adjusted_pvalue	-0.807529270648956
HU210 minfc1.5-Up	HU210 minfc1.5	8	hrs	RoyalBlue	CAMK2B	1.66165108903886	Minus_log10_adjusted_pvalue	1.08485460281372
HU210 minfc1.5-Up	HU210 minfc1.5	8	hrs	RoyalBlue	CAMSAP1	7.25804911890727	Minus_log10_adjusted_pvalue	0.617558240890503
HU210 minfc1.5-Down	HU210 minfc1.5	8	hrs	DarkBlue	CAR9	2.11339367767961	Minus_log10_adjusted_pvalue	-0.968363046646118
HU210 minfc1.5-Up	HU210 minfc1.5	8	hrs	RoyalBlue	CARNMT1	2.40751012865069	Minus_log10_adjusted_pvalue	0.689589738845825
HU210 minfc1.5-Down	HU210 minfc1.5	8	hrs	DarkBlue	CASK	11.2084869072556	Minus_log10_adjusted_pvalue	-0.640150308609009
HU210 minfc1.5-Up	HU210 minfc1.5	8	hrs	RoyalBlue	CCDC116	7.6952187429743	Minus_log10_adjusted_pvalue	0.772034645080566
HU210 minfc1.5-Up	HU210 minfc1.5	8	hrs	RoyalBlue	CCDC125	5.63999006395129	Minus_log10_adjusted_pvalue	1.47347116470337
HU210 minfc1.5-Up	HU210 minfc1.5	8	hrs	RoyalBlue	CCDC158	5.88346529098126	Minus_log10_adjusted_pvalue	3.52903985977173
HU210 minfc1.5-Up	HU210 minfc1.5	8	hrs	RoyalBlue	CCDC191	2.39992057752644	Minus_log10_adjusted_pvalue	0.596302270889282
HU210 minfc1.5-Up	HU210 minfc1.5	8	hrs	RoyalBlue	CCDC30	5.93929460235963	Minus_log10_adjusted_pvalue	1.40909337997437
HU210 minfc1.5-Down	HU210 minfc1.5	8	hrs	DarkBlue	CCDC90B	4.20656308491197	Minus_log10_adjusted_pvalue	-0.868384003639221
HU210 minfc1.5-Down	HU210 minfc1.5	8	hrs	DarkBlue	CD37	12.0669294835709	Minus_log10_adjusted_pvalue	-1.57074797153473
HU210 minfc1.5-Up	HU210 minfc1.5	8	hrs	RoyalBlue	CD72	3.89830792091017	Minus_log10_adjusted_pvalue	1.88983011245728
HU210 minfc1.5-Up	HU210 minfc1.5	8	hrs	RoyalBlue	CDH18	∞	Minus_log10_adjusted_pvalue	2.49340963363647
HU210 minfc1.5-Up	HU210 minfc1.5	8	hrs	RoyalBlue	CFAP53	2.74583876694454	Minus_log10_adjusted_pvalue	1.08229601383209
HU210 minfc1.5-Down	HU210 minfc1.5	8	hrs	DarkBlue	CFB	1.41082701616087	Minus_log10_adjusted_pvalue	-0.632006883621216
HU210 minfc1.5-Down	HU210 minfc1.5	8	hrs	DarkBlue	CHKA	6.17471477339246	Minus_log10_adjusted_pvalue	-0.640347063541412
HU210 minfc1.5-Up	HU210 minfc1.5	8	hrs	RoyalBlue	CHMP2B	2.43004702045661	Minus_log10_adjusted_pvalue	0.622215747833252
HU210 minfc1.5-Up	HU210 minfc1.5	8	hrs	RoyalBlue	COX16	4.29787115491317	Minus_log10_adjusted_pvalue	0.602025508880615
HU210 minfc1.5-Down	HU210 minfc1.5	8	hrs	DarkBlue	CP	3.62114442965239	Minus_log10_adjusted_pvalue	-2.15752911567688
HU210 minfc1.5-Down	HU210 minfc1.5	8	hrs	DarkBlue	CRRY-PS	2.19505954020486	Minus_log10_adjusted_pvalue	-0.675712287425995
HU210 minfc1.5-Up	HU210 minfc1.5	8	hrs	RoyalBlue	CUTC	6.2691297277074	Minus_log10_adjusted_pvalue	0.84560090303421
HU210 minfc1.5-Up	HU210 minfc1.5	8	hrs	RoyalBlue	CYB561A3	∞	Minus_log10_adjusted_pvalue	1.62143647670746
HU210 minfc1.5-Down	HU210 minfc1.5	8	hrs	DarkBlue	DCUN1D1	1.8346191461108	Minus_log10_adjusted_pvalue	-0.96578049659729
HU210 minfc1.5-Up	HU210 minfc1.5	8	hrs	RoyalBlue	DCUN1D5	4.16526150281613	Minus_log10_adjusted_pvalue	0.64601469039917
HU210 minfc1.5-Up	HU210 minfc1.5	8	hrs	RoyalBlue	DDB2	8.7445345291978	Minus_log10_adjusted_pvalue	1.04356968402863
HU210 minfc1.5-Up	HU210 minfc1.5	8	hrs	RoyalBlue	DGLUCY	12.3620102083799	Minus_log10_adjusted_pvalue	0.85336172580719
HU210 minfc1.5-Down	HU210 minfc1.5	8	hrs	DarkBlue	DLGAP1	8.40116573685165	Minus_log10_adjusted_pvalue	-2.22548699378967
HU210 minfc1.5-Up	HU210 minfc1.5	8	hrs	RoyalBlue	DNASE2B	2.26382188687356	Minus_log10_adjusted_pvalue	0.639855563640594
HU210 minfc1.5-Up	HU210 minfc1.5	8	hrs	RoyalBlue	DOC2A	1.44869887338477	Minus_log10_adjusted_pvalue	0.631028115749359
HU210 minfc1.5-Up	HU210 minfc1.5	8	hrs	RoyalBlue	DOCK2	6.13592105761948	Minus_log10_adjusted_pvalue	0.618164122104645
HU210 minfc1.5-Up	HU210 minfc1.5	8	hrs	RoyalBlue	DRAM2	3.79958183271374	Minus_log10_adjusted_pvalue	0.610647618770599
HU210 minfc1.5-Down	HU210 minfc1.5	8	hrs	DarkBlue	DUOXA1	2.48605562882884	Minus_log10_adjusted_pvalue	-2.08594393730164
HU210 minfc1.5-Down	HU210 minfc1.5	8	hrs	DarkBlue	DYSF	4.27400265621056	Minus_log10_adjusted_pvalue	-0.797172963619232
HU210 minfc1.5-Up	HU210 minfc1.5	8	hrs	RoyalBlue	E130218I03RIK	7.62533411046741	Minus_log10_adjusted_pvalue	1.03184044361115
HU210 minfc1.5-Down	HU210 minfc1.5	8	hrs	DarkBlue	E130307A14RIK	2.54738414116449	Minus_log10_adjusted_pvalue	-0.660875976085663
HU210 minfc1.5-Up	HU210 minfc1.5	8	hrs	RoyalBlue	EFCAB7	2.80054653577909	Minus_log10_adjusted_pvalue	0.719635963439941
HU210 minfc1.5-Up	HU210 minfc1.5	8	hrs	RoyalBlue	EGR1	12.2236657384622	Minus_log10_adjusted_pvalue	0.736891567707062
HU210 minfc1.5-Up	HU210 minfc1.5	8	hrs	RoyalBlue	EGR2	3.30087888187756	Minus_log10_adjusted_pvalue	0.80893462896347
HU210 minfc1.5-Up	HU210 minfc1.5	8	hrs	RoyalBlue	EGR3	2.27913730500236	Minus_log10_adjusted_pvalue	0.713422298431396
HU210 minfc1.5-Up	HU210 minfc1.5	8	hrs	RoyalBlue	EHD4	5.37728872901001	Minus_log10_adjusted_pvalue	0.944535195827484
HU210 minfc1.5-Up	HU210 minfc1.5	8	hrs	RoyalBlue	EIF3S6-PS2	2.68830972190427	Minus_log10_adjusted_pvalue	0.594738066196442
HU210 minfc1.5-Up	HU210 minfc1.5	8	hrs	RoyalBlue	ELP4	2.61953189203193	Minus_log10_adjusted_pvalue	0.608754873275757
HU210 minfc1.5-Down	HU210 minfc1.5	8	hrs	DarkBlue	EPHA7	1.39816916964813	Minus_log10_adjusted_pvalue	-1.02076685428619
HU210 minfc1.5-Down	HU210 minfc1.5	8	hrs	DarkBlue	EPS8L2	1.49275284899508	Minus_log10_adjusted_pvalue	-0.743459284305573
HU210 minfc1.5-Down	HU210 minfc1.5	8	hrs	DarkBlue	FANCD2OS	3.52348285562386	Minus_log10_adjusted_pvalue	-2.83163785934448
HU210 minfc1.5-Down	HU210 minfc1.5	8	hrs	DarkBlue	FBXL13	5.04770121204577	Minus_log10_adjusted_pvalue	-2.04646682739258
HU210 minfc1.5-Up	HU210 minfc1.5	8	hrs	RoyalBlue	FCF1	∞	Minus_log10_adjusted_pvalue	1.12482500076294
HU210 minfc1.5-Down	HU210 minfc1.5	8	hrs	DarkBlue	FCHSD1	∞	Minus_log10_adjusted_pvalue	-1.51482975482941
HU210 minfc1.5-Up	HU210 minfc1.5	8	hrs	RoyalBlue	FCSK	8.7898875668791	Minus_log10_adjusted_pvalue	0.768038988113403
HU210 minfc1.5-Up	HU210 minfc1.5	8	hrs	RoyalBlue	FXYD3	10.3105170937519	Minus_log10_adjusted_pvalue	1.76546776294708
HU210 minfc1.5-Up	HU210 minfc1.5	8	hrs	RoyalBlue	G530011O06RIK	1.74159740542764	Minus_log10_adjusted_pvalue	0.707635998725891
HU210 minfc1.5-Down	HU210 minfc1.5	8	hrs	DarkBlue	GCA	7.39905868206706	Minus_log10_adjusted_pvalue	-1.7246915102005
HU210 minfc1.5-Up	HU210 minfc1.5	8	hrs	RoyalBlue	GEMIN4	2.79139205451408	Minus_log10_adjusted_pvalue	0.623387455940247
HU210 minfc1.5-Down	HU210 minfc1.5	8	hrs	DarkBlue	GGTA1	1.64670901952406	Minus_log10_adjusted_pvalue	-0.745454132556915
HU210 minfc1.5-Up	HU210 minfc1.5	8	hrs	RoyalBlue	GM12912	2.39177356607285	Minus_log10_adjusted_pvalue	0.60427588224411
HU210 minfc1.5-Up	HU210 minfc1.5	8	hrs	RoyalBlue	GM15599	1.99709563008099	Minus_log10_adjusted_pvalue	0.628020942211151
HU210 minfc1.5-Up	HU210 minfc1.5	8	hrs	RoyalBlue	GM15974	1.65293160598487	Minus_log10_adjusted_pvalue	0.774215400218964
HU210 minfc1.5-Down	HU210 minfc1.5	8	hrs	DarkBlue	GM16364	∞	Minus_log10_adjusted_pvalue	-3.4923677444458
HU210 minfc1.5-Up	HU210 minfc1.5	8	hrs	RoyalBlue	GM22422	2.17313639932855	Minus_log10_adjusted_pvalue	0.991104364395142
HU210 minfc1.5-Down	HU210 minfc1.5	8	hrs	DarkBlue	GM25272	16.9421817918347	Minus_log10_adjusted_pvalue	-0.598119378089905
HU210 minfc1.5-Up	HU210 minfc1.5	8	hrs	RoyalBlue	GM26165	1.89663077945723	Minus_log10_adjusted_pvalue	0.977003037929535
HU210 minfc1.5-Up	HU210 minfc1.5	8	hrs	RoyalBlue	GM26397	2.59961227482368	Minus_log10_adjusted_pvalue	0.716287791728973
HU210 minfc1.5-Up	HU210 minfc1.5	8	hrs	RoyalBlue	GM26447	8.76661040591666	Minus_log10_adjusted_pvalue	1.96660387516022
HU210 minfc1.5-Up	HU210 minfc1.5	8	hrs	RoyalBlue	GM3414	10.5526217699579	Minus_log10_adjusted_pvalue	0.685565054416656
HU210 minfc1.5-Up	HU210 minfc1.5	8	hrs	RoyalBlue	GM4540	1.39277129700487	Minus_log10_adjusted_pvalue	0.690979540348053
HU210 minfc1.5-Up	HU210 minfc1.5	8	hrs	RoyalBlue	GM4775	5.77368370423632	Minus_log10_adjusted_pvalue	1.24877166748047
HU210 minfc1.5-Up	HU210 minfc1.5	8	hrs	RoyalBlue	GM5148	4.14075181194269	Minus_log10_adjusted_pvalue	0.602108478546143
HU210 minfc1.5-Up	HU210 minfc1.5	8	hrs	RoyalBlue	GM5321	1.50048889209156	Minus_log10_adjusted_pvalue	0.706912159919739
HU210 minfc1.5-Up	HU210 minfc1.5	8	hrs	RoyalBlue	GM7722	6.48956760190664	Minus_log10_adjusted_pvalue	1.03294396400452
HU210 minfc1.5-Up	HU210 minfc1.5	8	hrs	RoyalBlue	GM8317	1.85223405792671	Minus_log10_adjusted_pvalue	1.06371092796326
HU210 minfc1.5-Up	HU210 minfc1.5	8	hrs	RoyalBlue	GM8618	10.4922587935945	Minus_log10_adjusted_pvalue	1.57092595100403
HU210 minfc1.5-Down	HU210 minfc1.5	8	hrs	DarkBlue	GM9703	3.55641944787973	Minus_log10_adjusted_pvalue	-0.60259473323822
HU210 minfc1.5-Up	HU210 minfc1.5	8	hrs	RoyalBlue	GNG13	1.69416943684279	Minus_log10_adjusted_pvalue	0.595658361911774
HU210 minfc1.5-Up	HU210 minfc1.5	8	hrs	RoyalBlue	GPC2	∞	Minus_log10_adjusted_pvalue	1.96923661231995
HU210 minfc1.5-Down	HU210 minfc1.5	8	hrs	DarkBlue	GPR68	∞	Minus_log10_adjusted_pvalue	-1.39186131954193
HU210 minfc1.5-Down	HU210 minfc1.5	8	hrs	DarkBlue	GRK4	1.36430922599632	Minus_log10_adjusted_pvalue	-2.29600071907043
HU210 minfc1.5-Up	HU210 minfc1.5	8	hrs	RoyalBlue	GRTP1	∞	Minus_log10_adjusted_pvalue	1.95124614238739
HU210 minfc1.5-Up	HU210 minfc1.5	8	hrs	RoyalBlue	GSG1	6.20432847911413	Minus_log10_adjusted_pvalue	1.22431552410126
HU210 minfc1.5-Up	HU210 minfc1.5	8	hrs	RoyalBlue	GSPT1	∞	Minus_log10_adjusted_pvalue	0.905554473400116
HU210 minfc1.5-Down	HU210 minfc1.5	8	hrs	DarkBlue	GTF2IRD2	3.30472412894027	Minus_log10_adjusted_pvalue	-0.733868598937988
HU210 minfc1.5-Down	HU210 minfc1.5	8	hrs	DarkBlue	H2-Q6	9.4469876369981	Minus_log10_adjusted_pvalue	-1.29378354549408
HU210 minfc1.5-Up	HU210 minfc1.5	8	hrs	RoyalBlue	HACD4	2.42918047184124	Minus_log10_adjusted_pvalue	0.751534938812256
HU210 minfc1.5-Up	HU210 minfc1.5	8	hrs	RoyalBlue	HECTD2	5.38507957483446	Minus_log10_adjusted_pvalue	0.658203065395355
HU210 minfc1.5-Down	HU210 minfc1.5	8	hrs	DarkBlue	HECTD2OS	7.80575216641221	Minus_log10_adjusted_pvalue	-2.14640831947327
HU210 minfc1.5-Down	HU210 minfc1.5	8	hrs	DarkBlue	HIP1R	5.71965612644595	Minus_log10_adjusted_pvalue	-0.60187554359436
HU210 minfc1.5-Up	HU210 minfc1.5	8	hrs	RoyalBlue	HPS3	7.20589760906393	Minus_log10_adjusted_pvalue	0.683484256267548
HU210 minfc1.5-Up	HU210 minfc1.5	8	hrs	RoyalBlue	HSPE1	6.8142878843179	Minus_log10_adjusted_pvalue	0.716705799102783
HU210 minfc1.5-Up	HU210 minfc1.5	8	hrs	RoyalBlue	HYI	11.8827883882943	Minus_log10_adjusted_pvalue	1.10024476051331
HU210 minfc1.5-Up	HU210 minfc1.5	8	hrs	RoyalBlue	IGFLR1	6.47569346302506	Minus_log10_adjusted_pvalue	0.736606299877167
HU210 minfc1.5-Down	HU210 minfc1.5	8	hrs	DarkBlue	IGSF5	1.4161078249146	Minus_log10_adjusted_pvalue	-0.678128719329834
HU210 minfc1.5-Down	HU210 minfc1.5	8	hrs	DarkBlue	INSRR	∞	Minus_log10_adjusted_pvalue	-0.667220115661621
HU210 minfc1.5-Down	HU210 minfc1.5	8	hrs	DarkBlue	INSYN2B	12.8617447006589	Minus_log10_adjusted_pvalue	-0.866506576538086
HU210 minfc1.5-Up	HU210 minfc1.5	8	hrs	RoyalBlue	IQCK	1.91572050546128	Minus_log10_adjusted_pvalue	0.673582434654236
HU210 minfc1.5-Up	HU210 minfc1.5	8	hrs	RoyalBlue	IRF7	3.98922951631373	Minus_log10_adjusted_pvalue	1.24657547473907
HU210 minfc1.5-Down	HU210 minfc1.5	8	hrs	DarkBlue	ITGB2L	2.58995534552074	Minus_log10_adjusted_pvalue	-0.700464963912964
HU210 minfc1.5-Up	HU210 minfc1.5	8	hrs	RoyalBlue	KANSL1L	∞	Minus_log10_adjusted_pvalue	1.34502446651459
HU210 minfc1.5-Up	HU210 minfc1.5	8	hrs	RoyalBlue	KCNH7	2.09531799447977	Minus_log10_adjusted_pvalue	0.674846351146698
HU210 minfc1.5-Up	HU210 minfc1.5	8	hrs	RoyalBlue	KCTD1	8.55066663216524	Minus_log10_adjusted_pvalue	0.860641062259674
HU210 minfc1.5-Down	HU210 minfc1.5	8	hrs	DarkBlue	LATS2	3.65431464446739	Minus_log10_adjusted_pvalue	-1.72481286525726
HU210 minfc1.5-Up	HU210 minfc1.5	8	hrs	RoyalBlue	LCORL	10.5526217699579	Minus_log10_adjusted_pvalue	0.79101288318634
HU210 minfc1.5-Down	HU210 minfc1.5	8	hrs	DarkBlue	LGI4	1.84626742767856	Minus_log10_adjusted_pvalue	-1.14030611515045
HU210 minfc1.5-Down	HU210 minfc1.5	8	hrs	DarkBlue	LIME1	6.58307337702926	Minus_log10_adjusted_pvalue	-0.605705976486206
HU210 minfc1.5-Down	HU210 minfc1.5	8	hrs	DarkBlue	LMNTD2	5.25812938413946	Minus_log10_adjusted_pvalue	-1.09892463684082
HU210 minfc1.5-Up	HU210 minfc1.5	8	hrs	RoyalBlue	LRRC56	6.58437070438711	Minus_log10_adjusted_pvalue	1.56672179698944
HU210 minfc1.5-Down	HU210 minfc1.5	8	hrs	DarkBlue	LXN	2.11128261918979	Minus_log10_adjusted_pvalue	-0.650142848491669
HU210 minfc1.5-Down	HU210 minfc1.5	8	hrs	DarkBlue	MAMDC4	6.22734094676033	Minus_log10_adjusted_pvalue	-0.7664515376091
HU210 minfc1.5-Up	HU210 minfc1.5	8	hrs	RoyalBlue	MAPKAPK3	1.87688043249045	Minus_log10_adjusted_pvalue	1.12548899650574
HU210 minfc1.5-Down	HU210 minfc1.5	8	hrs	DarkBlue	MCCC1OS	3.705346430634	Minus_log10_adjusted_pvalue	-0.880797624588013
HU210 minfc1.5-Down	HU210 minfc1.5	8	hrs	DarkBlue	MED21	13.1470944634974	Minus_log10_adjusted_pvalue	-0.762403309345245
HU210 minfc1.5-Up	HU210 minfc1.5	8	hrs	RoyalBlue	MEX3C	5.79406519582975	Minus_log10_adjusted_pvalue	0.670449137687683
HU210 minfc1.5-Up	HU210 minfc1.5	8	hrs	RoyalBlue	MGAT4A	6.91953223252292	Minus_log10_adjusted_pvalue	1.06378555297852
HU210 minfc1.5-Up	HU210 minfc1.5	8	hrs	RoyalBlue	MIF4GD	3.67679740596537	Minus_log10_adjusted_pvalue	0.607839822769165
HU210 minfc1.5-Up	HU210 minfc1.5	8	hrs	RoyalBlue	MOSPD2	7.18824208403746	Minus_log10_adjusted_pvalue	0.661735892295837
HU210 minfc1.5-Up	HU210 minfc1.5	8	hrs	RoyalBlue	MPP2	4.06023321740744	Minus_log10_adjusted_pvalue	0.643452405929565
HU210 minfc1.5-Down	HU210 minfc1.5	8	hrs	DarkBlue	MTAG2	1.72390139480013	Minus_log10_adjusted_pvalue	-0.958823621273041
HU210 minfc1.5-Up	HU210 minfc1.5	8	hrs	RoyalBlue	MYD88	6.36832696554444	Minus_log10_adjusted_pvalue	0.69438636302948
HU210 minfc1.5-Up	HU210 minfc1.5	8	hrs	RoyalBlue	MYO9A	1.76900983322595	Minus_log10_adjusted_pvalue	0.616672217845917
HU210 minfc1.5-Up	HU210 minfc1.5	8	hrs	RoyalBlue	NAF1	7.80954504855863	Minus_log10_adjusted_pvalue	0.736814916133881
HU210 minfc1.5-Up	HU210 minfc1.5	8	hrs	RoyalBlue	NCF1	3.79949424005026	Minus_log10_adjusted_pvalue	0.62629234790802
HU210 minfc1.5-Up	HU210 minfc1.5	8	hrs	RoyalBlue	NDUFA12-PS	4.29468547207415	Minus_log10_adjusted_pvalue	0.620150566101074
HU210 minfc1.5-Down	HU210 minfc1.5	8	hrs	DarkBlue	NINL	3.22251737441906	Minus_log10_adjusted_pvalue	-0.93810510635376
HU210 minfc1.5-Down	HU210 minfc1.5	8	hrs	DarkBlue	NKAPD1	4.43918265877844	Minus_log10_adjusted_pvalue	-0.609345555305481
HU210 minfc1.5-Up	HU210 minfc1.5	8	hrs	RoyalBlue	NMB	9.47066718329124	Minus_log10_adjusted_pvalue	1.67721033096313
HU210 minfc1.5-Down	HU210 minfc1.5	8	hrs	DarkBlue	NOXO1	10.1881971881484	Minus_log10_adjusted_pvalue	-1.68970787525177
HU210 minfc1.5-Up	HU210 minfc1.5	8	hrs	RoyalBlue	NRIP2	3.95672813503902	Minus_log10_adjusted_pvalue	0.604074001312256
HU210 minfc1.5-Down	HU210 minfc1.5	8	hrs	DarkBlue	NTRK1	6.91975601900267	Minus_log10_adjusted_pvalue	-0.835230350494385
HU210 minfc1.5-Up	HU210 minfc1.5	8	hrs	RoyalBlue	NUP88	9.32823030659901	Minus_log10_adjusted_pvalue	0.613193035125732
HU210 minfc1.5-Up	HU210 minfc1.5	8	hrs	RoyalBlue	ORC4	6.02671092125817	Minus_log10_adjusted_pvalue	0.613312661647797
HU210 minfc1.5-Up	HU210 minfc1.5	8	hrs	RoyalBlue	OVGP1	∞	Minus_log10_adjusted_pvalue	1.13897812366486
HU210 minfc1.5-Up	HU210 minfc1.5	8	hrs	RoyalBlue	PDE4D	∞	Minus_log10_adjusted_pvalue	0.873151838779449
HU210 minfc1.5-Up	HU210 minfc1.5	8	hrs	RoyalBlue	PDE6A	6.63782299386959	Minus_log10_adjusted_pvalue	0.672052919864655
HU210 minfc1.5-Down	HU210 minfc1.5	8	hrs	DarkBlue	PDZK1IP1	1.89714798594872	Minus_log10_adjusted_pvalue	-0.605944514274597
HU210 minfc1.5-Up	HU210 minfc1.5	8	hrs	RoyalBlue	PEAR1	∞	Minus_log10_adjusted_pvalue	1.42155158519745
HU210 minfc1.5-Down	HU210 minfc1.5	8	hrs	DarkBlue	PHETA2	∞	Minus_log10_adjusted_pvalue	-1.53010845184326
HU210 minfc1.5-Up	HU210 minfc1.5	8	hrs	RoyalBlue	PIH1D2	∞	Minus_log10_adjusted_pvalue	1.84401059150696
HU210 minfc1.5-Down	HU210 minfc1.5	8	hrs	DarkBlue	PLCL1	12.9773448422794	Minus_log10_adjusted_pvalue	-1.7990894317627
HU210 minfc1.5-Down	HU210 minfc1.5	8	hrs	DarkBlue	PLEK	6.42896699936953	Minus_log10_adjusted_pvalue	-0.603287577629089
HU210 minfc1.5-Up	HU210 minfc1.5	8	hrs	RoyalBlue	POTEGL	16.1635822156359	Minus_log10_adjusted_pvalue	3.51925754547119
HU210 minfc1.5-Up	HU210 minfc1.5	8	hrs	RoyalBlue	PPP1R26	1.50458334188399	Minus_log10_adjusted_pvalue	0.58600264787674
HU210 minfc1.5-Up	HU210 minfc1.5	8	hrs	RoyalBlue	PRKG2	3.83366166618799	Minus_log10_adjusted_pvalue	0.89800888299942
HU210 minfc1.5-Up	HU210 minfc1.5	8	hrs	RoyalBlue	PRND	8.00314131158426	Minus_log10_adjusted_pvalue	0.750653624534607
HU210 minfc1.5-Down	HU210 minfc1.5	8	hrs	DarkBlue	PRODH	4.52180881372141	Minus_log10_adjusted_pvalue	-1.15175783634186
HU210 minfc1.5-Up	HU210 minfc1.5	8	hrs	RoyalBlue	PSIP1	9.62224221863445	Minus_log10_adjusted_pvalue	0.59952437877655
HU210 minfc1.5-Up	HU210 minfc1.5	8	hrs	RoyalBlue	PTGES3	12.6217765734384	Minus_log10_adjusted_pvalue	0.747307419776917
HU210 minfc1.5-Down	HU210 minfc1.5	8	hrs	DarkBlue	PXYLP1	∞	Minus_log10_adjusted_pvalue	-1.691241979599
HU210 minfc1.5-Up	HU210 minfc1.5	8	hrs	RoyalBlue	RAB43	9.65727934802944	Minus_log10_adjusted_pvalue	0.955884277820587
HU210 minfc1.5-Down	HU210 minfc1.5	8	hrs	DarkBlue	RAP1GAP2	1.46851982216065	Minus_log10_adjusted_pvalue	-0.757300674915314
HU210 minfc1.5-Up	HU210 minfc1.5	8	hrs	RoyalBlue	RBM12	∞	Minus_log10_adjusted_pvalue	1.13438260555267
HU210 minfc1.5-Up	HU210 minfc1.5	8	hrs	RoyalBlue	RELL2	∞	Minus_log10_adjusted_pvalue	1.10694980621338
HU210 minfc1.5-Up	HU210 minfc1.5	8	hrs	RoyalBlue	RFFL	7.51335135345762	Minus_log10_adjusted_pvalue	0.795746862888336
HU210 minfc1.5-Up	HU210 minfc1.5	8	hrs	RoyalBlue	RHOT2	∞	Minus_log10_adjusted_pvalue	1.06462812423706
HU210 minfc1.5-Down	HU210 minfc1.5	8	hrs	DarkBlue	RORB	1.500517729494	Minus_log10_adjusted_pvalue	-0.672465980052948
HU210 minfc1.5-Down	HU210 minfc1.5	8	hrs	DarkBlue	RPE	3.55022703117901	Minus_log10_adjusted_pvalue	-0.599400520324707
HU210 minfc1.5-Up	HU210 minfc1.5	8	hrs	RoyalBlue	RPF1	3.45657396097361	Minus_log10_adjusted_pvalue	0.588192045688629
HU210 minfc1.5-Up	HU210 minfc1.5	8	hrs	RoyalBlue	RPL19-PS12	2.55475709638069	Minus_log10_adjusted_pvalue	0.676830232143402
HU210 minfc1.5-Up	HU210 minfc1.5	8	hrs	RoyalBlue	RPL9-PS1	2.22041720044224	Minus_log10_adjusted_pvalue	0.974953293800354
HU210 minfc1.5-Down	HU210 minfc1.5	8	hrs	DarkBlue	RPSA-PS12	4.55186281863674	Minus_log10_adjusted_pvalue	-0.720573306083679
HU210 minfc1.5-Up	HU210 minfc1.5	8	hrs	RoyalBlue	RUNX2	2.50078181778535	Minus_log10_adjusted_pvalue	0.735308706760406
HU210 minfc1.5-Up	HU210 minfc1.5	8	hrs	RoyalBlue	S100A11	3.11341792686466	Minus_log10_adjusted_pvalue	0.861156105995178
HU210 minfc1.5-Up	HU210 minfc1.5	8	hrs	RoyalBlue	SAMD9L	3.48483378833177	Minus_log10_adjusted_pvalue	1.21738135814667
HU210 minfc1.5-Up	HU210 minfc1.5	8	hrs	RoyalBlue	SARNP	1.84255834721953	Minus_log10_adjusted_pvalue	0.698676884174347
HU210 minfc1.5-Up	HU210 minfc1.5	8	hrs	RoyalBlue	SCML4	10.1811943387961	Minus_log10_adjusted_pvalue	0.984891176223755
HU210 minfc1.5-Up	HU210 minfc1.5	8	hrs	RoyalBlue	SEC63	∞	Minus_log10_adjusted_pvalue	1.01523506641388
HU210 minfc1.5-Up	HU210 minfc1.5	8	hrs	RoyalBlue	SELP	3.3284902300901	Minus_log10_adjusted_pvalue	0.647164463996887
HU210 minfc1.5-Up	HU210 minfc1.5	8	hrs	RoyalBlue	SERINC4	4.5740062963923	Minus_log10_adjusted_pvalue	0.966194093227386
HU210 minfc1.5-Up	HU210 minfc1.5	8	hrs	RoyalBlue	SERPINB1A	1.37189933276317	Minus_log10_adjusted_pvalue	0.665299832820892
HU210 minfc1.5-Up	HU210 minfc1.5	8	hrs	RoyalBlue	SFXN5	7.69703302601216	Minus_log10_adjusted_pvalue	1.09913635253906
HU210 minfc1.5-Up	HU210 minfc1.5	8	hrs	RoyalBlue	SH2B3	9.34201627945944	Minus_log10_adjusted_pvalue	0.601399719715118
HU210 minfc1.5-Down	HU210 minfc1.5	8	hrs	DarkBlue	SLC10A4-PS	2.85990066384062	Minus_log10_adjusted_pvalue	-0.703144669532776
HU210 minfc1.5-Up	HU210 minfc1.5	8	hrs	RoyalBlue	SLC15A2	1.83472302141291	Minus_log10_adjusted_pvalue	2.65461897850037
HU210 minfc1.5-Up	HU210 minfc1.5	8	hrs	RoyalBlue	SLC25A14	1.42407123988511	Minus_log10_adjusted_pvalue	0.665764510631561
HU210 minfc1.5-Up	HU210 minfc1.5	8	hrs	RoyalBlue	SLC35A3	4.38003685444456	Minus_log10_adjusted_pvalue	0.6142498254776
HU210 minfc1.5-Up	HU210 minfc1.5	8	hrs	RoyalBlue	SLC39A13	7.97372419593826	Minus_log10_adjusted_pvalue	0.755157887935638
HU210 minfc1.5-Down	HU210 minfc1.5	8	hrs	DarkBlue	SMC4	11.3009700700886	Minus_log10_adjusted_pvalue	-0.640422165393829
HU210 minfc1.5-Up	HU210 minfc1.5	8	hrs	RoyalBlue	SNORD15B	8.94667564404476	Minus_log10_adjusted_pvalue	1.28151881694794
HU210 minfc1.5-Up	HU210 minfc1.5	8	hrs	RoyalBlue	SNORD22	1.80930141552375	Minus_log10_adjusted_pvalue	0.694955289363861
HU210 minfc1.5-Up	HU210 minfc1.5	8	hrs	RoyalBlue	SNRPB2	2.58972565019943	Minus_log10_adjusted_pvalue	0.585019588470459
HU210 minfc1.5-Up	HU210 minfc1.5	8	hrs	RoyalBlue	SNX14	8.97146941728755	Minus_log10_adjusted_pvalue	0.661548137664795
HU210 minfc1.5-Up	HU210 minfc1.5	8	hrs	RoyalBlue	SNX3	9.1064562834173	Minus_log10_adjusted_pvalue	0.631633996963501
HU210 minfc1.5-Down	HU210 minfc1.5	8	hrs	DarkBlue	SPNS2	4.94842305697433	Minus_log10_adjusted_pvalue	-0.981018006801605
HU210 minfc1.5-Up	HU210 minfc1.5	8	hrs	RoyalBlue	SPOPL	5.07135276948468	Minus_log10_adjusted_pvalue	0.593733847141266
HU210 minfc1.5-Down	HU210 minfc1.5	8	hrs	DarkBlue	SPPL3	4.81484897106823	Minus_log10_adjusted_pvalue	-0.649091005325317
HU210 minfc1.5-Up	HU210 minfc1.5	8	hrs	RoyalBlue	SPRY1	9.08344077047437	Minus_log10_adjusted_pvalue	0.650200486183167
HU210 minfc1.5-Down	HU210 minfc1.5	8	hrs	DarkBlue	SRPX	∞	Minus_log10_adjusted_pvalue	-0.595878779888153
HU210 minfc1.5-Up	HU210 minfc1.5	8	hrs	RoyalBlue	SRSF1	∞	Minus_log10_adjusted_pvalue	0.623769462108612
HU210 minfc1.5-Up	HU210 minfc1.5	8	hrs	RoyalBlue	STAT4	4.67902331295467	Minus_log10_adjusted_pvalue	1.01253437995911
HU210 minfc1.5-Up	HU210 minfc1.5	8	hrs	RoyalBlue	STAT5A	∞	Minus_log10_adjusted_pvalue	1.05352294445038
HU210 minfc1.5-Down	HU210 minfc1.5	8	hrs	DarkBlue	STK39	∞	Minus_log10_adjusted_pvalue	-1.26985621452332
HU210 minfc1.5-Down	HU210 minfc1.5	8	hrs	DarkBlue	STMN4	7.69599876360236	Minus_log10_adjusted_pvalue	-0.679775953292847
HU210 minfc1.5-Up	HU210 minfc1.5	8	hrs	RoyalBlue	SYNC	8.57878778919492	Minus_log10_adjusted_pvalue	0.693593621253967
HU210 minfc1.5-Down	HU210 minfc1.5	8	hrs	DarkBlue	SZT2	5.1487128935749	Minus_log10_adjusted_pvalue	-0.655018925666809
HU210 minfc1.5-Up	HU210 minfc1.5	8	hrs	RoyalBlue	TAF1D	4.79366534560168	Minus_log10_adjusted_pvalue	0.630450427532196
HU210 minfc1.5-Down	HU210 minfc1.5	8	hrs	DarkBlue	TBCD	11.4229254793097	Minus_log10_adjusted_pvalue	-0.606422305107117
HU210 minfc1.5-Up	HU210 minfc1.5	8	hrs	RoyalBlue	TBP	8.23287456190745	Minus_log10_adjusted_pvalue	0.62284255027771
HU210 minfc1.5-Up	HU210 minfc1.5	8	hrs	RoyalBlue	TCTE2	2.95350093821941	Minus_log10_adjusted_pvalue	0.615138053894043
HU210 minfc1.5-Up	HU210 minfc1.5	8	hrs	RoyalBlue	TEX14	2.7153752983893	Minus_log10_adjusted_pvalue	0.796506822109222
HU210 minfc1.5-Down	HU210 minfc1.5	8	hrs	DarkBlue	THPO	2.29255671876914	Minus_log10_adjusted_pvalue	-1.75543320178986
HU210 minfc1.5-Up	HU210 minfc1.5	8	hrs	RoyalBlue	TIMM8B	11.8250132524984	Minus_log10_adjusted_pvalue	1.12388455867767
HU210 minfc1.5-Down	HU210 minfc1.5	8	hrs	DarkBlue	TKFC	4.7603452162325	Minus_log10_adjusted_pvalue	-0.74704110622406
HU210 minfc1.5-Down	HU210 minfc1.5	8	hrs	DarkBlue	TMCC1	∞	Minus_log10_adjusted_pvalue	-0.99644535779953
HU210 minfc1.5-Down	HU210 minfc1.5	8	hrs	DarkBlue	TMEM258	10.3087151110514	Minus_log10_adjusted_pvalue	-0.817027270793915
HU210 minfc1.5-Up	HU210 minfc1.5	8	hrs	RoyalBlue	TNFAIP2	1.71285691386818	Minus_log10_adjusted_pvalue	0.689500391483307
HU210 minfc1.5-Up	HU210 minfc1.5	8	hrs	RoyalBlue	TNS2	12.6248230568986	Minus_log10_adjusted_pvalue	0.804040610790253
HU210 minfc1.5-Down	HU210 minfc1.5	8	hrs	DarkBlue	TRAPPC14	3.36231816876602	Minus_log10_adjusted_pvalue	-0.614378869533539
HU210 minfc1.5-Down	HU210 minfc1.5	8	hrs	DarkBlue	TTC16	6.15953694094108	Minus_log10_adjusted_pvalue	-1.69331681728363
HU210 minfc1.5-Up	HU210 minfc1.5	8	hrs	RoyalBlue	TTLL11	2.00644166462052	Minus_log10_adjusted_pvalue	1.21206486225128
HU210 minfc1.5-Up	HU210 minfc1.5	8	hrs	RoyalBlue	UCKL1OS	5.2200393468234	Minus_log10_adjusted_pvalue	0.893438458442688
HU210 minfc1.5-Up	HU210 minfc1.5	8	hrs	RoyalBlue	WNT5B	∞	Minus_log10_adjusted_pvalue	1.20900797843933
HU210 minfc1.5-Down	HU210 minfc1.5	8	hrs	DarkBlue	XPA	6.47366461747637	Minus_log10_adjusted_pvalue	-0.829026997089386
HU210 minfc1.5-Down	HU210 minfc1.5	8	hrs	DarkBlue	ZC3H6	2.81260901964162	Minus_log10_adjusted_pvalue	-0.888292670249939
HU210 minfc1.5-Down	HU210 minfc1.5	8	hrs	DarkBlue	ZFP473	6.57939742623481	Minus_log10_adjusted_pvalue	-0.988487124443054
HU210 minfc1.5-Up	HU210 minfc1.5	8	hrs	RoyalBlue	ZFP991	2.16297687698673	Minus_log10_adjusted_pvalue	1.37711822986603
HU210 minfc1.5-Up	HU210 minfc1.5	8	hrs	RoyalBlue	ZMYND12	3.14987475345879	Minus_log10_adjusted_pvalue	1.05319678783417
HU210 minfc1.5-Down	HU210 minfc1.5	8	hrs	DarkBlue	ZNRF2	5.47050934501496	Minus_log10_adjusted_pvalue	-1.13344347476959
HU210 minfc1.3	HU210 minfc1.3	2	hrs	DarkOrange	1110004F10RIK	3.27842017624237	Minus_log10_adjusted_pvalue	-0.48586905002594
HU210 minfc1.3	HU210 minfc1.3	2	hrs	DarkOrange	1600012H06RIK	8.71163675227942	Minus_log10_adjusted_pvalue	-0.786494374275208
HU210 minfc1.3	HU210 minfc1.3	2	hrs	Gold	1700030C12RIK	3.28421970474454	Minus_log10_adjusted_pvalue	1.4093953371048
HU210 minfc1.3	HU210 minfc1.3	2	hrs	Gold	1700037C18RIK	1.97261368498211	Minus_log10_adjusted_pvalue	0.391037553548813
HU210 minfc1.3	HU210 minfc1.3	2	hrs	Gold	1810021B22RIK	7.41363328157953	Minus_log10_adjusted_pvalue	1.8125855922699
HU210 minfc1.3	HU210 minfc1.3	2	hrs	DarkOrange	2410124H12RIK	1.96542767785639	Minus_log10_adjusted_pvalue	-1.02798020839691
HU210 minfc1.3	HU210 minfc1.3	2	hrs	DarkOrange	2610001J05RIK	1.80705082213717	Minus_log10_adjusted_pvalue	-0.429210722446442
HU210 minfc1.3	HU210 minfc1.3	2	hrs	Gold	3010001F23RIK	4.62920574509628	Minus_log10_adjusted_pvalue	1.02551102638245
HU210 minfc1.3	HU210 minfc1.3	2	hrs	Gold	4833439L19RIK	5.00738152491535	Minus_log10_adjusted_pvalue	0.432527244091034
HU210 minfc1.3	HU210 minfc1.3	2	hrs	DarkOrange	4930405O22RIK	9.97898445089348	Minus_log10_adjusted_pvalue	-1.96905422210693
HU210 minfc1.3	HU210 minfc1.3	2	hrs	Gold	4930577N17RIK	7.02790782566211	Minus_log10_adjusted_pvalue	0.457318633794785
HU210 minfc1.3	HU210 minfc1.3	2	hrs	Gold	4933431E20RIK	9.71442918965948	Minus_log10_adjusted_pvalue	0.987867772579193
HU210 minfc1.3	HU210 minfc1.3	2	hrs	DarkOrange	5031439G07RIK	3.7936545289777	Minus_log10_adjusted_pvalue	-0.409031212329865
HU210 minfc1.3	HU210 minfc1.3	2	hrs	DarkOrange	6330409D20RIK	2.1689375284807	Minus_log10_adjusted_pvalue	-0.56176096200943
HU210 minfc1.3	HU210 minfc1.3	2	hrs	Gold	9430038I01RIK	4.50786426408874	Minus_log10_adjusted_pvalue	0.687149465084076
HU210 minfc1.3	HU210 minfc1.3	2	hrs	DarkOrange	9530077C05RIK	6.41180787740019	Minus_log10_adjusted_pvalue	-0.933271884918213
HU210 minfc1.3	HU210 minfc1.3	2	hrs	DarkOrange	A430078I02RIK	3.98355587147219	Minus_log10_adjusted_pvalue	-0.629979252815247
HU210 minfc1.3	HU210 minfc1.3	2	hrs	DarkOrange	A730032A03RIK	9.59030351250383	Minus_log10_adjusted_pvalue	-0.827023804187775
HU210 minfc1.3	HU210 minfc1.3	2	hrs	DarkOrange	ABCA1	2.12879671600986	Minus_log10_adjusted_pvalue	-0.817749798297882
HU210 minfc1.3	HU210 minfc1.3	2	hrs	DarkOrange	ABI3	4.22841766002556	Minus_log10_adjusted_pvalue	-0.66711962223053
HU210 minfc1.3	HU210 minfc1.3	2	hrs	DarkOrange	ABRACL	3.67345933195141	Minus_log10_adjusted_pvalue	-0.595590949058533
HU210 minfc1.3	HU210 minfc1.3	2	hrs	DarkOrange	ACTG-PS1	1.37133424989727	Minus_log10_adjusted_pvalue	-0.414063036441803
HU210 minfc1.3	HU210 minfc1.3	2	hrs	DarkOrange	ACYP2	2.57234352484487	Minus_log10_adjusted_pvalue	-0.634224653244019
HU210 minfc1.3	HU210 minfc1.3	2	hrs	DarkOrange	ADAM23	4.23363622528875	Minus_log10_adjusted_pvalue	-0.418032288551331
HU210 minfc1.3	HU210 minfc1.3	2	hrs	DarkOrange	ADI1	5.82125319002896	Minus_log10_adjusted_pvalue	-0.586206674575806
HU210 minfc1.3	HU210 minfc1.3	2	hrs	Gold	ADORA2A	1.87215039485315	Minus_log10_adjusted_pvalue	0.416415244340897
HU210 minfc1.3	HU210 minfc1.3	2	hrs	Gold	AGBL4	2.59313805362871	Minus_log10_adjusted_pvalue	1.60797822475433
HU210 minfc1.3	HU210 minfc1.3	2	hrs	DarkOrange	AHSG	1.6034885516045	Minus_log10_adjusted_pvalue	-0.692135632038116
HU210 minfc1.3	HU210 minfc1.3	2	hrs	DarkOrange	AIMP1	2.0358563767359	Minus_log10_adjusted_pvalue	-0.450206279754639
HU210 minfc1.3	HU210 minfc1.3	2	hrs	Gold	AIRE	5.44491765361152	Minus_log10_adjusted_pvalue	1.56888449192047
HU210 minfc1.3	HU210 minfc1.3	2	hrs	DarkOrange	AKIP1	1.38987984437024	Minus_log10_adjusted_pvalue	-1.29909312725067
HU210 minfc1.3	HU210 minfc1.3	2	hrs	DarkOrange	ANAPC11	3.75523072264625	Minus_log10_adjusted_pvalue	-0.407664775848389
HU210 minfc1.3	HU210 minfc1.3	2	hrs	DarkOrange	ANKHD1	∞	Minus_log10_adjusted_pvalue	-0.84724897146225
HU210 minfc1.3	HU210 minfc1.3	2	hrs	DarkOrange	ANKRD29	1.62187657421624	Minus_log10_adjusted_pvalue	-0.796705186367035
HU210 minfc1.3	HU210 minfc1.3	2	hrs	DarkOrange	ANKRD40	2.78640522330482	Minus_log10_adjusted_pvalue	-0.410638362169266
HU210 minfc1.3	HU210 minfc1.3	2	hrs	Gold	ANXA9	∞	Minus_log10_adjusted_pvalue	1.51447808742523
HU210 minfc1.3	HU210 minfc1.3	2	hrs	Gold	ARC	10.2774137902344	Minus_log10_adjusted_pvalue	0.631623566150665
HU210 minfc1.3	HU210 minfc1.3	2	hrs	DarkOrange	ARFRP1	6.19660982035677	Minus_log10_adjusted_pvalue	-0.380223870277405
HU210 minfc1.3	HU210 minfc1.3	2	hrs	DarkOrange	ARHGAP20OS	1.6393384535578	Minus_log10_adjusted_pvalue	-0.522851824760437
HU210 minfc1.3	HU210 minfc1.3	2	hrs	Gold	ARHGAP4	1.88737153117221	Minus_log10_adjusted_pvalue	0.417228668928146
HU210 minfc1.3	HU210 minfc1.3	2	hrs	DarkOrange	ARL1	3.96793352425367	Minus_log10_adjusted_pvalue	-0.542786717414856
HU210 minfc1.3	HU210 minfc1.3	2	hrs	DarkOrange	ARPP21	7.69990691595041	Minus_log10_adjusted_pvalue	-1.14732110500336
HU210 minfc1.3	HU210 minfc1.3	2	hrs	DarkOrange	ARSG	3.96335513513141	Minus_log10_adjusted_pvalue	-0.506915748119354
HU210 minfc1.3	HU210 minfc1.3	2	hrs	Gold	ASTN2	3.97717586940541	Minus_log10_adjusted_pvalue	0.534812808036804
HU210 minfc1.3	HU210 minfc1.3	2	hrs	DarkOrange	ATF3	3.31313502523266	Minus_log10_adjusted_pvalue	-0.526373863220215
HU210 minfc1.3	HU210 minfc1.3	2	hrs	DarkOrange	ATG5	5.05459297640158	Minus_log10_adjusted_pvalue	-0.536324203014374
HU210 minfc1.3	HU210 minfc1.3	2	hrs	DarkOrange	ATP11C	∞	Minus_log10_adjusted_pvalue	-1.16449880599976
HU210 minfc1.3	HU210 minfc1.3	2	hrs	DarkOrange	ATP5G3	2.96353879040362	Minus_log10_adjusted_pvalue	-0.397113472223282
HU210 minfc1.3	HU210 minfc1.3	2	hrs	DarkOrange	ATP5K	13.2141678049334	Minus_log10_adjusted_pvalue	-1.06391847133636
HU210 minfc1.3	HU210 minfc1.3	2	hrs	Gold	ATP6V1C2	3.25941155875521	Minus_log10_adjusted_pvalue	1.57151556015015
HU210 minfc1.3	HU210 minfc1.3	2	hrs	DarkOrange	ATXN3	2.79690454050237	Minus_log10_adjusted_pvalue	-0.678702890872955
HU210 minfc1.3	HU210 minfc1.3	2	hrs	Gold	B3GNT2	2.48203651864333	Minus_log10_adjusted_pvalue	0.437398165464401
HU210 minfc1.3	HU210 minfc1.3	2	hrs	DarkOrange	BATF2	10.4110138430555	Minus_log10_adjusted_pvalue	-2.00742864608765
HU210 minfc1.3	HU210 minfc1.3	2	hrs	Gold	BBS12	∞	Minus_log10_adjusted_pvalue	1.59401857852936
HU210 minfc1.3	HU210 minfc1.3	2	hrs	DarkOrange	BC028528	2.3399726195271	Minus_log10_adjusted_pvalue	-0.628514885902405
HU210 minfc1.3	HU210 minfc1.3	2	hrs	Gold	BC049762	3.7735650725849	Minus_log10_adjusted_pvalue	1.42237198352814
HU210 minfc1.3	HU210 minfc1.3	2	hrs	DarkOrange	BC065397	2.85809578116433	Minus_log10_adjusted_pvalue	-0.717366278171539
HU210 minfc1.3	HU210 minfc1.3	2	hrs	DarkOrange	BCCIP	3.75538646281597	Minus_log10_adjusted_pvalue	-0.397957921028137
HU210 minfc1.3	HU210 minfc1.3	2	hrs	DarkOrange	BCKDK	1.4859492439164	Minus_log10_adjusted_pvalue	-0.434492290019989
HU210 minfc1.3	HU210 minfc1.3	2	hrs	Gold	BCL2L1	2.33668268239742	Minus_log10_adjusted_pvalue	0.378993690013885
HU210 minfc1.3	HU210 minfc1.3	2	hrs	DarkOrange	BLOC1S1	2.08800819505489	Minus_log10_adjusted_pvalue	-0.39513236284256
HU210 minfc1.3	HU210 minfc1.3	2	hrs	Gold	BMF	12.5716788695613	Minus_log10_adjusted_pvalue	1.53430366516113
HU210 minfc1.3	HU210 minfc1.3	2	hrs	Gold	BRICD5	6.99732430729976	Minus_log10_adjusted_pvalue	1.71137750148773
HU210 minfc1.3	HU210 minfc1.3	2	hrs	Gold	BTG2	2.23152616369257	Minus_log10_adjusted_pvalue	0.452349722385406
HU210 minfc1.3	HU210 minfc1.3	2	hrs	DarkOrange	CABP1	3.98343878149861	Minus_log10_adjusted_pvalue	-0.536732077598572
HU210 minfc1.3	HU210 minfc1.3	2	hrs	Gold	CACNB2	2.64482443646784	Minus_log10_adjusted_pvalue	1.86026787757874
HU210 minfc1.3	HU210 minfc1.3	2	hrs	DarkOrange	CAMK2D	12.7451137001174	Minus_log10_adjusted_pvalue	-0.556929469108582
HU210 minfc1.3	HU210 minfc1.3	2	hrs	Gold	CAMSAP3	2.63031853958285	Minus_log10_adjusted_pvalue	0.383014440536499
HU210 minfc1.3	HU210 minfc1.3	2	hrs	Gold	CAMTA1	1.62866057254569	Minus_log10_adjusted_pvalue	0.741735875606537
HU210 minfc1.3	HU210 minfc1.3	2	hrs	DarkOrange	CAPNS1	2.2450320211301	Minus_log10_adjusted_pvalue	-0.391446471214294
HU210 minfc1.3	HU210 minfc1.3	2	hrs	Gold	CARD10	7.70441089264322	Minus_log10_adjusted_pvalue	0.577182710170746
HU210 minfc1.3	HU210 minfc1.3	2	hrs	DarkOrange	CASC1	9.3957782768641	Minus_log10_adjusted_pvalue	-2.45034313201904
HU210 minfc1.3	HU210 minfc1.3	2	hrs	DarkOrange	CBR4	3.38891318799283	Minus_log10_adjusted_pvalue	-0.577479243278503
HU210 minfc1.3	HU210 minfc1.3	2	hrs	Gold	CCDC103	1.65218423254897	Minus_log10_adjusted_pvalue	0.597498714923859
HU210 minfc1.3	HU210 minfc1.3	2	hrs	DarkOrange	CCDC107	1.89202390254094	Minus_log10_adjusted_pvalue	-0.405228912830353
HU210 minfc1.3	HU210 minfc1.3	2	hrs	Gold	CCDC163	5.32270336918665	Minus_log10_adjusted_pvalue	0.566735804080963
HU210 minfc1.3	HU210 minfc1.3	2	hrs	Gold	CCDC24	∞	Minus_log10_adjusted_pvalue	1.37346363067627
HU210 minfc1.3	HU210 minfc1.3	2	hrs	DarkOrange	CCDC34OS	2.1665564577064	Minus_log10_adjusted_pvalue	-0.595284998416901
HU210 minfc1.3	HU210 minfc1.3	2	hrs	DarkOrange	CCDC80	3.22425633049324	Minus_log10_adjusted_pvalue	-1.47357249259949
HU210 minfc1.3	HU210 minfc1.3	2	hrs	Gold	CCL2	1.44416101616776	Minus_log10_adjusted_pvalue	0.509112417697906
HU210 minfc1.3	HU210 minfc1.3	2	hrs	Gold	CCPG1	4.04924485450743	Minus_log10_adjusted_pvalue	0.414435565471649
HU210 minfc1.3	HU210 minfc1.3	2	hrs	Gold	CDC42EP1	3.57858695098549	Minus_log10_adjusted_pvalue	0.568187057971954
HU210 minfc1.3	HU210 minfc1.3	2	hrs	DarkOrange	CDC73	3.20311011809523	Minus_log10_adjusted_pvalue	-0.523156642913818
HU210 minfc1.3	HU210 minfc1.3	2	hrs	Gold	CDH18	2.17125570104785	Minus_log10_adjusted_pvalue	0.930580258369446
HU210 minfc1.3	HU210 minfc1.3	2	hrs	DarkOrange	CDKL2	1.40434177333619	Minus_log10_adjusted_pvalue	-0.583723425865173
HU210 minfc1.3	HU210 minfc1.3	2	hrs	DarkOrange	CEP295NL	4.58683438741146	Minus_log10_adjusted_pvalue	-0.62842059135437
HU210 minfc1.3	HU210 minfc1.3	2	hrs	DarkOrange	CEP85L	3.87174293507054	Minus_log10_adjusted_pvalue	-0.978683471679688
HU210 minfc1.3	HU210 minfc1.3	2	hrs	Gold	CEP97	2.26145884460503	Minus_log10_adjusted_pvalue	0.506037175655365
HU210 minfc1.3	HU210 minfc1.3	2	hrs	Gold	CFAP157	2.93351009631141	Minus_log10_adjusted_pvalue	0.535036087036133
HU210 minfc1.3	HU210 minfc1.3	2	hrs	DarkOrange	CFAP53	7.41977774900014	Minus_log10_adjusted_pvalue	-1.76666212081909
HU210 minfc1.3	HU210 minfc1.3	2	hrs	DarkOrange	CGGBP1	2.95723159459813	Minus_log10_adjusted_pvalue	-0.411040663719177
HU210 minfc1.3	HU210 minfc1.3	2	hrs	DarkOrange	CGN	5.90842799724963	Minus_log10_adjusted_pvalue	-0.713805496692657
HU210 minfc1.3	HU210 minfc1.3	2	hrs	DarkOrange	CHN1	5.06922206474365	Minus_log10_adjusted_pvalue	-0.625456869602203
HU210 minfc1.3	HU210 minfc1.3	2	hrs	Gold	CHRD	6.4559704063497	Minus_log10_adjusted_pvalue	1.25075554847717
HU210 minfc1.3	HU210 minfc1.3	2	hrs	DarkOrange	CLN3	4.29734893758086	Minus_log10_adjusted_pvalue	-0.40894603729248
HU210 minfc1.3	HU210 minfc1.3	2	hrs	Gold	CNBD2	1.41365127563595	Minus_log10_adjusted_pvalue	0.421303123235703
HU210 minfc1.3	HU210 minfc1.3	2	hrs	DarkOrange	CNTF	1.43106175729006	Minus_log10_adjusted_pvalue	-0.651693284511566
HU210 minfc1.3	HU210 minfc1.3	2	hrs	Gold	COL22A1	2.09345540294483	Minus_log10_adjusted_pvalue	0.589532613754272
HU210 minfc1.3	HU210 minfc1.3	2	hrs	Gold	COL9A3	3.98201141928925	Minus_log10_adjusted_pvalue	1.24133408069611
HU210 minfc1.3	HU210 minfc1.3	2	hrs	DarkOrange	COPS9	1.86211126508715	Minus_log10_adjusted_pvalue	-0.420167118310928
HU210 minfc1.3	HU210 minfc1.3	2	hrs	DarkOrange	COQ2	2.05553116507635	Minus_log10_adjusted_pvalue	-0.412626266479492
HU210 minfc1.3	HU210 minfc1.3	2	hrs	DarkOrange	COQ8A	5.18010417313102	Minus_log10_adjusted_pvalue	-0.643078088760376
HU210 minfc1.3	HU210 minfc1.3	2	hrs	DarkOrange	COX7A2	3.08286698638191	Minus_log10_adjusted_pvalue	-0.553044676780701
HU210 minfc1.3	HU210 minfc1.3	2	hrs	DarkOrange	CPEB3	2.02745652897342	Minus_log10_adjusted_pvalue	-0.384706020355225
HU210 minfc1.3	HU210 minfc1.3	2	hrs	Gold	CPSF4L	1.34211461118929	Minus_log10_adjusted_pvalue	1.28332662582397
HU210 minfc1.3	HU210 minfc1.3	2	hrs	DarkOrange	CSNK2A2	3.2221036187605	Minus_log10_adjusted_pvalue	-0.381121307611465
HU210 minfc1.3	HU210 minfc1.3	2	hrs	DarkOrange	CYB561A3	∞	Minus_log10_adjusted_pvalue	-1.2155669927597
HU210 minfc1.3	HU210 minfc1.3	2	hrs	Gold	CYP2T4	9.6924098431687	Minus_log10_adjusted_pvalue	1.03606009483337
HU210 minfc1.3	HU210 minfc1.3	2	hrs	DarkOrange	CYSRT1	2.74492298316148	Minus_log10_adjusted_pvalue	-0.808922529220581
HU210 minfc1.3	HU210 minfc1.3	2	hrs	Gold	D630013N20RIK	7.24718740383491	Minus_log10_adjusted_pvalue	1.37429916858673
HU210 minfc1.3	HU210 minfc1.3	2	hrs	DarkOrange	D930028M14RIK	1.39358529446532	Minus_log10_adjusted_pvalue	-0.571780025959015
HU210 minfc1.3	HU210 minfc1.3	2	hrs	DarkOrange	DAD1	2.69915461213856	Minus_log10_adjusted_pvalue	-0.483433216810226
HU210 minfc1.3	HU210 minfc1.3	2	hrs	DarkOrange	DARS	1.77026440875713	Minus_log10_adjusted_pvalue	-0.416169255971909
HU210 minfc1.3	HU210 minfc1.3	2	hrs	Gold	DBNDD2	4.70504684894979	Minus_log10_adjusted_pvalue	0.507933259010315
HU210 minfc1.3	HU210 minfc1.3	2	hrs	DarkOrange	DCUN1D2	5.69347419794156	Minus_log10_adjusted_pvalue	-0.429039835929871
HU210 minfc1.3	HU210 minfc1.3	2	hrs	DarkOrange	DDB2	1.32431145663988	Minus_log10_adjusted_pvalue	-0.455627799034119
HU210 minfc1.3	HU210 minfc1.3	2	hrs	DarkOrange	DGCR8	2.97326656751017	Minus_log10_adjusted_pvalue	-0.380612403154373
HU210 minfc1.3	HU210 minfc1.3	2	hrs	Gold	DGLUCY	5.66124874181351	Minus_log10_adjusted_pvalue	0.609924137592316
HU210 minfc1.3	HU210 minfc1.3	2	hrs	DarkOrange	DHX58	2.0369473344197	Minus_log10_adjusted_pvalue	-0.419572919607162
HU210 minfc1.3	HU210 minfc1.3	2	hrs	Gold	DIMT1	1.90505394998739	Minus_log10_adjusted_pvalue	0.48218435049057
HU210 minfc1.3	HU210 minfc1.3	2	hrs	Gold	DKK1	2.32111487146725	Minus_log10_adjusted_pvalue	0.496252924203873
HU210 minfc1.3	HU210 minfc1.3	2	hrs	Gold	DLGAP4	5.59923414612931	Minus_log10_adjusted_pvalue	0.407158702611923
HU210 minfc1.3	HU210 minfc1.3	2	hrs	Gold	DNAJC19	1.32447552744686	Minus_log10_adjusted_pvalue	0.476352035999298
HU210 minfc1.3	HU210 minfc1.3	2	hrs	Gold	DOC2A	4.46477300823729	Minus_log10_adjusted_pvalue	0.897100925445557
HU210 minfc1.3	HU210 minfc1.3	2	hrs	DarkOrange	DOCK2	∞	Minus_log10_adjusted_pvalue	-0.904880225658417
HU210 minfc1.3	HU210 minfc1.3	2	hrs	DarkOrange	DPCD	1.38669213829536	Minus_log10_adjusted_pvalue	-0.435450524091721
HU210 minfc1.3	HU210 minfc1.3	2	hrs	Gold	DRAM2	4.15016186609931	Minus_log10_adjusted_pvalue	0.597954213619232
HU210 minfc1.3	HU210 minfc1.3	2	hrs	DarkOrange	DRAP1	4.44057459265273	Minus_log10_adjusted_pvalue	-0.388889729976654
HU210 minfc1.3	HU210 minfc1.3	2	hrs	Gold	DUSP2	3.54622619099427	Minus_log10_adjusted_pvalue	0.560268580913544
HU210 minfc1.3	HU210 minfc1.3	2	hrs	Gold	DUSP4	2.65455567860602	Minus_log10_adjusted_pvalue	0.623882591724396
HU210 minfc1.3	HU210 minfc1.3	2	hrs	Gold	DUSP5	4.47475040763471	Minus_log10_adjusted_pvalue	0.54755038022995
HU210 minfc1.3	HU210 minfc1.3	2	hrs	Gold	DUSP6	3.60763724933669	Minus_log10_adjusted_pvalue	0.647386610507965
HU210 minfc1.3	HU210 minfc1.3	2	hrs	DarkOrange	DUSP8	2.18843036332389	Minus_log10_adjusted_pvalue	-0.415154904127121
HU210 minfc1.3	HU210 minfc1.3	2	hrs	Gold	DYNLT5	13.5124756102739	Minus_log10_adjusted_pvalue	2.17003846168518
HU210 minfc1.3	HU210 minfc1.3	2	hrs	DarkOrange	DYRK3	1.43774282524981	Minus_log10_adjusted_pvalue	-0.408174425363541
HU210 minfc1.3	HU210 minfc1.3	2	hrs	DarkOrange	E130218I03RIK	6.11309660067167	Minus_log10_adjusted_pvalue	-0.836958944797516
HU210 minfc1.3	HU210 minfc1.3	2	hrs	DarkOrange	E130307A14RIK	4.50413108489531	Minus_log10_adjusted_pvalue	-0.66093647480011
HU210 minfc1.3	HU210 minfc1.3	2	hrs	DarkOrange	EBF3	4.32716632649379	Minus_log10_adjusted_pvalue	-0.381920248270035
HU210 minfc1.3	HU210 minfc1.3	2	hrs	DarkOrange	ECHDC1	4.44328873151069	Minus_log10_adjusted_pvalue	-0.462480008602142
HU210 minfc1.3	HU210 minfc1.3	2	hrs	Gold	EEF1AKMT3	1.96607789980121	Minus_log10_adjusted_pvalue	0.425134062767029
HU210 minfc1.3	HU210 minfc1.3	2	hrs	DarkOrange	EEF1E1	1.61701274682483	Minus_log10_adjusted_pvalue	-0.394398748874664
HU210 minfc1.3	HU210 minfc1.3	2	hrs	DarkOrange	EFEMP2	4.69852943165381	Minus_log10_adjusted_pvalue	-0.435541719198227
HU210 minfc1.3	HU210 minfc1.3	2	hrs	Gold	EGR1	∞	Minus_log10_adjusted_pvalue	0.967174768447876
HU210 minfc1.3	HU210 minfc1.3	2	hrs	Gold	EGR2	4.13595134021836	Minus_log10_adjusted_pvalue	1.13970494270325
HU210 minfc1.3	HU210 minfc1.3	2	hrs	Gold	EGR3	9.11957744933916	Minus_log10_adjusted_pvalue	1.4971034526825
HU210 minfc1.3	HU210 minfc1.3	2	hrs	DarkOrange	EID2	1.77108402725258	Minus_log10_adjusted_pvalue	-0.393734872341156
HU210 minfc1.3	HU210 minfc1.3	2	hrs	DarkOrange	EIF2B1	1.77540477356442	Minus_log10_adjusted_pvalue	-0.379877299070358
HU210 minfc1.3	HU210 minfc1.3	2	hrs	DarkOrange	EIF3F	3.64877592814799	Minus_log10_adjusted_pvalue	-0.44671967625618
HU210 minfc1.3	HU210 minfc1.3	2	hrs	DarkOrange	EIF3J1	2.02782218543536	Minus_log10_adjusted_pvalue	-0.389478623867035
HU210 minfc1.3	HU210 minfc1.3	2	hrs	DarkOrange	EIF3J2	1.79133028606438	Minus_log10_adjusted_pvalue	-0.404419809579849
HU210 minfc1.3	HU210 minfc1.3	2	hrs	Gold	EIF4A1	3.08487148217349	Minus_log10_adjusted_pvalue	0.391329616308212
HU210 minfc1.3	HU210 minfc1.3	2	hrs	Gold	ELK4	∞	Minus_log10_adjusted_pvalue	1.21942818164825
HU210 minfc1.3	HU210 minfc1.3	2	hrs	DarkOrange	EMC9	1.30925918196995	Minus_log10_adjusted_pvalue	-0.505065202713013
HU210 minfc1.3	HU210 minfc1.3	2	hrs	DarkOrange	EOGT	3.47137248339757	Minus_log10_adjusted_pvalue	-0.854670763015747
HU210 minfc1.3	HU210 minfc1.3	2	hrs	DarkOrange	EPHX1	1.42307269251371	Minus_log10_adjusted_pvalue	-0.452428579330444
HU210 minfc1.3	HU210 minfc1.3	2	hrs	DarkOrange	EPM2A	3.13629356674692	Minus_log10_adjusted_pvalue	-0.550353944301605
HU210 minfc1.3	HU210 minfc1.3	2	hrs	DarkOrange	ETFA	1.42645426193795	Minus_log10_adjusted_pvalue	-0.381334215402603
HU210 minfc1.3	HU210 minfc1.3	2	hrs	Gold	ETV2	1.64802985339377	Minus_log10_adjusted_pvalue	0.492833733558655
HU210 minfc1.3	HU210 minfc1.3	2	hrs	Gold	F3	1.78658582946943	Minus_log10_adjusted_pvalue	0.467740118503571
HU210 minfc1.3	HU210 minfc1.3	2	hrs	DarkOrange	F830208F22RIK	6.48116374752414	Minus_log10_adjusted_pvalue	-0.473302692174911
HU210 minfc1.3	HU210 minfc1.3	2	hrs	Gold	FAM169A	5.6615235940943	Minus_log10_adjusted_pvalue	0.568781971931458
HU210 minfc1.3	HU210 minfc1.3	2	hrs	DarkOrange	FAM171A2	2.85681337412046	Minus_log10_adjusted_pvalue	-0.758356630802155
HU210 minfc1.3	HU210 minfc1.3	2	hrs	Gold	FAM219AOS	4.29048752317075	Minus_log10_adjusted_pvalue	0.755811393260956
HU210 minfc1.3	HU210 minfc1.3	2	hrs	DarkOrange	FAM50A	1.94591576118832	Minus_log10_adjusted_pvalue	-0.411717921495438
HU210 minfc1.3	HU210 minfc1.3	2	hrs	DarkOrange	FANCC	∞	Minus_log10_adjusted_pvalue	-0.863294184207916
HU210 minfc1.3	HU210 minfc1.3	2	hrs	Gold	FANCF	4.08229601761291	Minus_log10_adjusted_pvalue	0.546647131443024
HU210 minfc1.3	HU210 minfc1.3	2	hrs	Gold	FARP2	8.68765126184576	Minus_log10_adjusted_pvalue	0.583181142807007
HU210 minfc1.3	HU210 minfc1.3	2	hrs	DarkOrange	FBXO24	4.77341038402644	Minus_log10_adjusted_pvalue	-0.458979964256287
HU210 minfc1.3	HU210 minfc1.3	2	hrs	DarkOrange	FBXW9	3.96411019146686	Minus_log10_adjusted_pvalue	-0.390918552875519
HU210 minfc1.3	HU210 minfc1.3	2	hrs	DarkOrange	FCOR	1.96892696409013	Minus_log10_adjusted_pvalue	-0.719430863857269
HU210 minfc1.3	HU210 minfc1.3	2	hrs	DarkOrange	FHIT	6.34670354391349	Minus_log10_adjusted_pvalue	-1.18477582931519
HU210 minfc1.3	HU210 minfc1.3	2	hrs	Gold	FHL3	6.62817509442406	Minus_log10_adjusted_pvalue	0.571840584278107
HU210 minfc1.3	HU210 minfc1.3	2	hrs	DarkOrange	FKBP5	2.6596054481961	Minus_log10_adjusted_pvalue	-0.442559659481049
HU210 minfc1.3	HU210 minfc1.3	2	hrs	DarkOrange	FRG1	1.90805532625495	Minus_log10_adjusted_pvalue	-0.424988836050034
HU210 minfc1.3	HU210 minfc1.3	2	hrs	DarkOrange	FRS3	4.69453685303803	Minus_log10_adjusted_pvalue	-0.709272682666779
HU210 minfc1.3	HU210 minfc1.3	2	hrs	Gold	FSTL3	8.47299815980519	Minus_log10_adjusted_pvalue	0.722504794597626
HU210 minfc1.3	HU210 minfc1.3	2	hrs	Gold	FUZ	1.95178742880605	Minus_log10_adjusted_pvalue	0.384814560413361
HU210 minfc1.3	HU210 minfc1.3	2	hrs	DarkOrange	FXYD3	8.34499800728912	Minus_log10_adjusted_pvalue	-1.57491683959961
HU210 minfc1.3	HU210 minfc1.3	2	hrs	Gold	FYB	1.61671437818887	Minus_log10_adjusted_pvalue	0.448519259691238
HU210 minfc1.3	HU210 minfc1.3	2	hrs	DarkOrange	FYCO1	∞	Minus_log10_adjusted_pvalue	-1.08438217639923
HU210 minfc1.3	HU210 minfc1.3	2	hrs	DarkOrange	GADL1	2.30081379002122	Minus_log10_adjusted_pvalue	-0.455767303705215
HU210 minfc1.3	HU210 minfc1.3	2	hrs	Gold	GAL3ST3	4.71166356457984	Minus_log10_adjusted_pvalue	0.409152388572693
HU210 minfc1.3	HU210 minfc1.3	2	hrs	DarkOrange	GAP43	1.8490870551147	Minus_log10_adjusted_pvalue	-0.41086208820343
HU210 minfc1.3	HU210 minfc1.3	2	hrs	DarkOrange	GATA4	∞	Minus_log10_adjusted_pvalue	-0.791793942451477
HU210 minfc1.3	HU210 minfc1.3	2	hrs	Gold	GCHFR	2.77045638896694	Minus_log10_adjusted_pvalue	0.488949000835419
HU210 minfc1.3	HU210 minfc1.3	2	hrs	DarkOrange	GCLM	5.19383631452323	Minus_log10_adjusted_pvalue	-0.468241512775421
HU210 minfc1.3	HU210 minfc1.3	2	hrs	Gold	GDF15	2.68335461499857	Minus_log10_adjusted_pvalue	0.480591773986816
HU210 minfc1.3	HU210 minfc1.3	2	hrs	DarkOrange	GFAP	1.42393522209163	Minus_log10_adjusted_pvalue	-0.812685072422028
HU210 minfc1.3	HU210 minfc1.3	2	hrs	Gold	GGT1	3.84370530083023	Minus_log10_adjusted_pvalue	1.04155910015106
HU210 minfc1.3	HU210 minfc1.3	2	hrs	DarkOrange	GLCCI1	5.03849345842688	Minus_log10_adjusted_pvalue	-0.571077227592468
HU210 minfc1.3	HU210 minfc1.3	2	hrs	DarkOrange	GLMN	3.46790329749077	Minus_log10_adjusted_pvalue	-0.675807356834412
HU210 minfc1.3	HU210 minfc1.3	2	hrs	DarkOrange	GLOD4	∞	Minus_log10_adjusted_pvalue	-0.754324018955231
HU210 minfc1.3	HU210 minfc1.3	2	hrs	DarkOrange	GM10155	2.01788668618846	Minus_log10_adjusted_pvalue	-0.433308005332947
HU210 minfc1.3	HU210 minfc1.3	2	hrs	DarkOrange	GM10163	6.38714306921705	Minus_log10_adjusted_pvalue	-0.705484807491302
HU210 minfc1.3	HU210 minfc1.3	2	hrs	DarkOrange	GM10263	4.72136983860729	Minus_log10_adjusted_pvalue	-0.666249930858612
HU210 minfc1.3	HU210 minfc1.3	2	hrs	DarkOrange	GM10269	1.39049842205374	Minus_log10_adjusted_pvalue	-0.428038388490677
HU210 minfc1.3	HU210 minfc1.3	2	hrs	DarkOrange	GM10689	1.80416673277828	Minus_log10_adjusted_pvalue	-0.414405316114426
HU210 minfc1.3	HU210 minfc1.3	2	hrs	DarkOrange	GM11100	23.3466205742129	Minus_log10_adjusted_pvalue	-2.03984022140503
HU210 minfc1.3	HU210 minfc1.3	2	hrs	Gold	GM12009	2.29036712821069	Minus_log10_adjusted_pvalue	0.44689953327179
HU210 minfc1.3	HU210 minfc1.3	2	hrs	DarkOrange	GM12161	1.6330393965354	Minus_log10_adjusted_pvalue	-0.515571296215057
HU210 minfc1.3	HU210 minfc1.3	2	hrs	DarkOrange	GM12389	7.25548170300339	Minus_log10_adjusted_pvalue	-0.919431626796722
HU210 minfc1.3	HU210 minfc1.3	2	hrs	Gold	GM13427	2.22308243933284	Minus_log10_adjusted_pvalue	0.544584572315216
HU210 minfc1.3	HU210 minfc1.3	2	hrs	DarkOrange	GM13611	2.35893855899997	Minus_log10_adjusted_pvalue	-0.46615806221962
HU210 minfc1.3	HU210 minfc1.3	2	hrs	Gold	GM13776	1.35100220817377	Minus_log10_adjusted_pvalue	0.443708956241608
HU210 minfc1.3	HU210 minfc1.3	2	hrs	DarkOrange	GM14633	2.90340972518495	Minus_log10_adjusted_pvalue	-0.501430153846741
HU210 minfc1.3	HU210 minfc1.3	2	hrs	DarkOrange	GM14780	4.87023277963555	Minus_log10_adjusted_pvalue	-0.599628269672394
HU210 minfc1.3	HU210 minfc1.3	2	hrs	DarkOrange	GM16299	1.74509195755405	Minus_log10_adjusted_pvalue	-0.509165644645691
HU210 minfc1.3	HU210 minfc1.3	2	hrs	DarkOrange	GM16364	∞	Minus_log10_adjusted_pvalue	-3.14450812339783
HU210 minfc1.3	HU210 minfc1.3	2	hrs	DarkOrange	GM16409	1.59850640882321	Minus_log10_adjusted_pvalue	-0.386942684650421
HU210 minfc1.3	HU210 minfc1.3	2	hrs	DarkOrange	GM16570	2.66223335256172	Minus_log10_adjusted_pvalue	-1.10858201980591
HU210 minfc1.3	HU210 minfc1.3	2	hrs	DarkOrange	GM20498	1.38817690760597	Minus_log10_adjusted_pvalue	-0.402353972196579
HU210 minfc1.3	HU210 minfc1.3	2	hrs	DarkOrange	GM22042	6.03807182072074	Minus_log10_adjusted_pvalue	-1.31238043308258
HU210 minfc1.3	HU210 minfc1.3	2	hrs	Gold	GM22358	∞	Minus_log10_adjusted_pvalue	0.99018520116806
HU210 minfc1.3	HU210 minfc1.3	2	hrs	DarkOrange	GM22422	2.12237758910047	Minus_log10_adjusted_pvalue	-0.914748966693878
HU210 minfc1.3	HU210 minfc1.3	2	hrs	DarkOrange	GM22767	1.85094108971406	Minus_log10_adjusted_pvalue	-0.906420409679413
HU210 minfc1.3	HU210 minfc1.3	2	hrs	DarkOrange	GM23105	1.3854338982024	Minus_log10_adjusted_pvalue	-2.89006924629211
HU210 minfc1.3	HU210 minfc1.3	2	hrs	DarkOrange	GM23238	7.90638573608062	Minus_log10_adjusted_pvalue	-1.28224718570709
HU210 minfc1.3	HU210 minfc1.3	2	hrs	DarkOrange	GM23245	10.4733222205833	Minus_log10_adjusted_pvalue	-1.68232595920563
HU210 minfc1.3	HU210 minfc1.3	2	hrs	DarkOrange	GM24289	1.40496367682884	Minus_log10_adjusted_pvalue	-2.9213695526123
HU210 minfc1.3	HU210 minfc1.3	2	hrs	DarkOrange	GM24616	6.09168122801072	Minus_log10_adjusted_pvalue	-1.64999425411224
HU210 minfc1.3	HU210 minfc1.3	2	hrs	DarkOrange	GM25117	3.33857730545781	Minus_log10_adjusted_pvalue	-0.917232930660248
HU210 minfc1.3	HU210 minfc1.3	2	hrs	DarkOrange	GM25184	3.61867370103584	Minus_log10_adjusted_pvalue	-1.09383499622345
HU210 minfc1.3	HU210 minfc1.3	2	hrs	DarkOrange	GM25776	3.9972768571844	Minus_log10_adjusted_pvalue	-2.21515512466431
HU210 minfc1.3	HU210 minfc1.3	2	hrs	DarkOrange	GM25791	3.28745551886407	Minus_log10_adjusted_pvalue	-1.4669371843338
HU210 minfc1.3	HU210 minfc1.3	2	hrs	DarkOrange	GM26014	∞	Minus_log10_adjusted_pvalue	-0.42358461022377
HU210 minfc1.3	HU210 minfc1.3	2	hrs	DarkOrange	GM26130	1.43519550117529	Minus_log10_adjusted_pvalue	-1.68277680873871
HU210 minfc1.3	HU210 minfc1.3	2	hrs	Gold	GM26205	1.37288209729344	Minus_log10_adjusted_pvalue	0.84727942943573
HU210 minfc1.3	HU210 minfc1.3	2	hrs	DarkOrange	GM26397	∞	Minus_log10_adjusted_pvalue	-1.52668988704681
HU210 minfc1.3	HU210 minfc1.3	2	hrs	DarkOrange	GM26441	∞	Minus_log10_adjusted_pvalue	-1.18728005886078
HU210 minfc1.3	HU210 minfc1.3	2	hrs	DarkOrange	GM26447	12.3876665717985	Minus_log10_adjusted_pvalue	-1.57408714294434
HU210 minfc1.3	HU210 minfc1.3	2	hrs	DarkOrange	GM3222	1.36665175803548	Minus_log10_adjusted_pvalue	-0.405116081237793
HU210 minfc1.3	HU210 minfc1.3	2	hrs	DarkOrange	GM3940	4.62529381445025	Minus_log10_adjusted_pvalue	-1.33720481395721
HU210 minfc1.3	HU210 minfc1.3	2	hrs	DarkOrange	GM41341	5.22893385051976	Minus_log10_adjusted_pvalue	-0.754552483558655
HU210 minfc1.3	HU210 minfc1.3	2	hrs	Gold	GM41410	1.97261368498211	Minus_log10_adjusted_pvalue	0.391037553548813
HU210 minfc1.3	HU210 minfc1.3	2	hrs	DarkOrange	GM45929	7.0471325228237	Minus_log10_adjusted_pvalue	-0.669060409069061
HU210 minfc1.3	HU210 minfc1.3	2	hrs	DarkOrange	GM5124	1.51438078402471	Minus_log10_adjusted_pvalue	-0.39088699221611
HU210 minfc1.3	HU210 minfc1.3	2	hrs	DarkOrange	GM5532	2.81191845064938	Minus_log10_adjusted_pvalue	-0.558249294757843
HU210 minfc1.3	HU210 minfc1.3	2	hrs	DarkOrange	GM6206	5.18439833835478	Minus_log10_adjusted_pvalue	-0.476576954126358
HU210 minfc1.3	HU210 minfc1.3	2	hrs	DarkOrange	GM6285	10.3372572788779	Minus_log10_adjusted_pvalue	-0.92674195766449
HU210 minfc1.3	HU210 minfc1.3	2	hrs	Gold	GM6630	20.8142794006099	Minus_log10_adjusted_pvalue	1.95280694961548
HU210 minfc1.3	HU210 minfc1.3	2	hrs	DarkOrange	GM6903	3.85395574351251	Minus_log10_adjusted_pvalue	-0.623162508010864
HU210 minfc1.3	HU210 minfc1.3	2	hrs	Gold	GM6982	5.2829114503635	Minus_log10_adjusted_pvalue	0.802840173244476
HU210 minfc1.3	HU210 minfc1.3	2	hrs	DarkOrange	GM8428	1.47734975201822	Minus_log10_adjusted_pvalue	-0.391488552093506
HU210 minfc1.3	HU210 minfc1.3	2	hrs	DarkOrange	GM8839	5.88686252316691	Minus_log10_adjusted_pvalue	-0.62533563375473
HU210 minfc1.3	HU210 minfc1.3	2	hrs	DarkOrange	GM9294	2.61703249854887	Minus_log10_adjusted_pvalue	-0.557871103286743
HU210 minfc1.3	HU210 minfc1.3	2	hrs	DarkOrange	GM9703	2.05755884853361	Minus_log10_adjusted_pvalue	-0.487949073314667
HU210 minfc1.3	HU210 minfc1.3	2	hrs	Gold	GMIP	2.02791986948919	Minus_log10_adjusted_pvalue	0.383597791194916
HU210 minfc1.3	HU210 minfc1.3	2	hrs	DarkOrange	GNGT2	1.38061446042075	Minus_log10_adjusted_pvalue	-0.574552297592163
HU210 minfc1.3	HU210 minfc1.3	2	hrs	DarkOrange	GNMT	2.75397684413185	Minus_log10_adjusted_pvalue	-0.839592754840851
HU210 minfc1.3	HU210 minfc1.3	2	hrs	DarkOrange	GNPTAB	10.6148586617502	Minus_log10_adjusted_pvalue	-0.560500979423523
HU210 minfc1.3	HU210 minfc1.3	2	hrs	DarkOrange	GPATCH11	2.94303800508916	Minus_log10_adjusted_pvalue	-0.490703880786896
HU210 minfc1.3	HU210 minfc1.3	2	hrs	DarkOrange	GPR137C	1.31919236296628	Minus_log10_adjusted_pvalue	-0.772271573543549
HU210 minfc1.3	HU210 minfc1.3	2	hrs	DarkOrange	GPR155	2.19505206157137	Minus_log10_adjusted_pvalue	-0.684991598129272
HU210 minfc1.3	HU210 minfc1.3	2	hrs	DarkOrange	GPR173	2.28633981913488	Minus_log10_adjusted_pvalue	-0.452043622732162
HU210 minfc1.3	HU210 minfc1.3	2	hrs	DarkOrange	GPR182	12.0765663440328	Minus_log10_adjusted_pvalue	-0.554202198982239
HU210 minfc1.3	HU210 minfc1.3	2	hrs	Gold	GPR3	3.0983324769298	Minus_log10_adjusted_pvalue	0.517309665679932
HU210 minfc1.3	HU210 minfc1.3	2	hrs	DarkOrange	GPR68	9.39595438804376	Minus_log10_adjusted_pvalue	-0.751891732215881
HU210 minfc1.3	HU210 minfc1.3	2	hrs	DarkOrange	GRAMD3	3.86717059796563	Minus_log10_adjusted_pvalue	-0.56001228094101
HU210 minfc1.3	HU210 minfc1.3	2	hrs	Gold	GRAMD4	4.59460581349927	Minus_log10_adjusted_pvalue	0.484701603651047
HU210 minfc1.3	HU210 minfc1.3	2	hrs	DarkOrange	GRTP1	∞	Minus_log10_adjusted_pvalue	-1.94100415706635
HU210 minfc1.3	HU210 minfc1.3	2	hrs	DarkOrange	GSTM3	∞	Minus_log10_adjusted_pvalue	-0.484791994094849
HU210 minfc1.3	HU210 minfc1.3	2	hrs	Gold	GSTM6	2.19858806305613	Minus_log10_adjusted_pvalue	2.00676703453064
HU210 minfc1.3	HU210 minfc1.3	2	hrs	DarkOrange	GTF2IRD2	∞	Minus_log10_adjusted_pvalue	-1.68618059158325
HU210 minfc1.3	HU210 minfc1.3	2	hrs	DarkOrange	H1F1	10.003707734254	Minus_log10_adjusted_pvalue	-1.03747010231018
HU210 minfc1.3	HU210 minfc1.3	2	hrs	DarkOrange	H1F3	7.07736483273272	Minus_log10_adjusted_pvalue	-0.667779266834259
HU210 minfc1.3	HU210 minfc1.3	2	hrs	DarkOrange	H1F4	5.90186871374994	Minus_log10_adjusted_pvalue	-0.774247407913208
HU210 minfc1.3	HU210 minfc1.3	2	hrs	DarkOrange	H1F5	11.9312910823959	Minus_log10_adjusted_pvalue	-1.14542162418365
HU210 minfc1.3	HU210 minfc1.3	2	hrs	DarkOrange	H2AC15	1.57113013208836	Minus_log10_adjusted_pvalue	-0.424706816673279
HU210 minfc1.3	HU210 minfc1.3	2	hrs	DarkOrange	H2AC18	8.82616423132922	Minus_log10_adjusted_pvalue	-0.992016494274139
HU210 minfc1.3	HU210 minfc1.3	2	hrs	DarkOrange	H2AC19	12.8216216880123	Minus_log10_adjusted_pvalue	-1.2432873249054
HU210 minfc1.3	HU210 minfc1.3	2	hrs	DarkOrange	H2AC20	6.69171737526709	Minus_log10_adjusted_pvalue	-0.88161826133728
HU210 minfc1.3	HU210 minfc1.3	2	hrs	DarkOrange	H2AW	2.22281903598153	Minus_log10_adjusted_pvalue	-0.468736112117767
HU210 minfc1.3	HU210 minfc1.3	2	hrs	DarkOrange	H2BC11	2.81352678364929	Minus_log10_adjusted_pvalue	-0.648710370063782
HU210 minfc1.3	HU210 minfc1.3	2	hrs	DarkOrange	H2BC12	4.02066701489309	Minus_log10_adjusted_pvalue	-0.732639908790588
HU210 minfc1.3	HU210 minfc1.3	2	hrs	DarkOrange	H2BC22	1.66882383158823	Minus_log10_adjusted_pvalue	-0.791451394557953
HU210 minfc1.3	HU210 minfc1.3	2	hrs	DarkOrange	H2BC23	2.02966055652924	Minus_log10_adjusted_pvalue	-0.636665403842926
HU210 minfc1.3	HU210 minfc1.3	2	hrs	DarkOrange	H2BC24	3.96280466964892	Minus_log10_adjusted_pvalue	-0.627467811107635
HU210 minfc1.3	HU210 minfc1.3	2	hrs	DarkOrange	H2BC3	4.9753050172456	Minus_log10_adjusted_pvalue	-0.848467290401459
HU210 minfc1.3	HU210 minfc1.3	2	hrs	DarkOrange	H2BC6	1.96353879970106	Minus_log10_adjusted_pvalue	-0.459526062011719
HU210 minfc1.3	HU210 minfc1.3	2	hrs	DarkOrange	H2BC7	2.96356673010027	Minus_log10_adjusted_pvalue	-0.670255541801453
HU210 minfc1.3	HU210 minfc1.3	2	hrs	DarkOrange	H2BU1-PS	1.92579814804844	Minus_log10_adjusted_pvalue	-0.670421540737152
HU210 minfc1.3	HU210 minfc1.3	2	hrs	DarkOrange	H2-Q6	2.00828495302645	Minus_log10_adjusted_pvalue	-0.591626465320587
HU210 minfc1.3	HU210 minfc1.3	2	hrs	DarkOrange	H3C1	6.1092739049785	Minus_log10_adjusted_pvalue	-0.887910664081573
HU210 minfc1.3	HU210 minfc1.3	2	hrs	DarkOrange	H3C2	5.32989709367156	Minus_log10_adjusted_pvalue	-0.780931353569031
HU210 minfc1.3	HU210 minfc1.3	2	hrs	DarkOrange	H3C3	7.51104902326703	Minus_log10_adjusted_pvalue	-0.917138397693634
HU210 minfc1.3	HU210 minfc1.3	2	hrs	DarkOrange	H3C6	1.90007777868641	Minus_log10_adjusted_pvalue	-0.496417224407196
HU210 minfc1.3	HU210 minfc1.3	2	hrs	DarkOrange	H4C1	4.89346913390693	Minus_log10_adjusted_pvalue	-0.780638515949249
HU210 minfc1.3	HU210 minfc1.3	2	hrs	DarkOrange	H4C11	5.00719514856687	Minus_log10_adjusted_pvalue	-0.790881812572479
HU210 minfc1.3	HU210 minfc1.3	2	hrs	DarkOrange	H4C12	7.65000408720263	Minus_log10_adjusted_pvalue	-1.04650592803955
HU210 minfc1.3	HU210 minfc1.3	2	hrs	DarkOrange	H4C17	6.72090138870702	Minus_log10_adjusted_pvalue	-0.936544835567474
HU210 minfc1.3	HU210 minfc1.3	2	hrs	DarkOrange	H4C18	10.2433334799368	Minus_log10_adjusted_pvalue	-1.09994995594025
HU210 minfc1.3	HU210 minfc1.3	2	hrs	DarkOrange	H4C2	5.60433468408187	Minus_log10_adjusted_pvalue	-0.854434132575989
HU210 minfc1.3	HU210 minfc1.3	2	hrs	DarkOrange	H4C3	6.48102831632445	Minus_log10_adjusted_pvalue	-0.941213369369507
HU210 minfc1.3	HU210 minfc1.3	2	hrs	DarkOrange	H4C4	∞	Minus_log10_adjusted_pvalue	-1.26040732860565
HU210 minfc1.3	HU210 minfc1.3	2	hrs	DarkOrange	H4C6	3.53086457225502	Minus_log10_adjusted_pvalue	-0.742533147335052
HU210 minfc1.3	HU210 minfc1.3	2	hrs	DarkOrange	H4C8	6.33488450230574	Minus_log10_adjusted_pvalue	-0.871604561805725
HU210 minfc1.3	HU210 minfc1.3	2	hrs	DarkOrange	H4C9	2.5569358030329	Minus_log10_adjusted_pvalue	-0.609807431697845
HU210 minfc1.3	HU210 minfc1.3	2	hrs	DarkOrange	HACD4	1.47063896684258	Minus_log10_adjusted_pvalue	-0.582196772098541
HU210 minfc1.3	HU210 minfc1.3	2	hrs	DarkOrange	HAGHL	2.32750221015716	Minus_log10_adjusted_pvalue	-0.459358274936676
HU210 minfc1.3	HU210 minfc1.3	2	hrs	DarkOrange	HARBI1	1.40678925625479	Minus_log10_adjusted_pvalue	-0.55394035577774
HU210 minfc1.3	HU210 minfc1.3	2	hrs	DarkOrange	HDDC3	1.46209407518746	Minus_log10_adjusted_pvalue	-0.432129442691803
HU210 minfc1.3	HU210 minfc1.3	2	hrs	DarkOrange	HECA	1.96722817836882	Minus_log10_adjusted_pvalue	-0.403227865695953
HU210 minfc1.3	HU210 minfc1.3	2	hrs	DarkOrange	HMGCLL1	1.5958935706609	Minus_log10_adjusted_pvalue	-0.437434405088425
HU210 minfc1.3	HU210 minfc1.3	2	hrs	DarkOrange	HMGN1	1.78698191436473	Minus_log10_adjusted_pvalue	-0.414570361375809
HU210 minfc1.3	HU210 minfc1.3	2	hrs	Gold	HNF4A	1.88695623602049	Minus_log10_adjusted_pvalue	0.707139849662781
HU210 minfc1.3	HU210 minfc1.3	2	hrs	DarkOrange	HNRNPA1L2-PS2	1.93484246636936	Minus_log10_adjusted_pvalue	-0.477956831455231
HU210 minfc1.3	HU210 minfc1.3	2	hrs	Gold	HROB	3.6432209902219	Minus_log10_adjusted_pvalue	0.463465005159378
HU210 minfc1.3	HU210 minfc1.3	2	hrs	DarkOrange	HSPD1	1.718244164176	Minus_log10_adjusted_pvalue	-0.469160407781601
HU210 minfc1.3	HU210 minfc1.3	2	hrs	DarkOrange	HYPK	3.96275681334462	Minus_log10_adjusted_pvalue	-0.53790295124054
HU210 minfc1.3	HU210 minfc1.3	2	hrs	Gold	IER3	1.5073178159869	Minus_log10_adjusted_pvalue	0.400880336761475
HU210 minfc1.3	HU210 minfc1.3	2	hrs	Gold	IER5L	3.50143859530959	Minus_log10_adjusted_pvalue	0.496266961097717
HU210 minfc1.3	HU210 minfc1.3	2	hrs	Gold	IFITM5	1.44656846459591	Minus_log10_adjusted_pvalue	0.476268708705902
HU210 minfc1.3	HU210 minfc1.3	2	hrs	DarkOrange	IFNAR2	4.65327159534992	Minus_log10_adjusted_pvalue	-0.463976234197617
HU210 minfc1.3	HU210 minfc1.3	2	hrs	DarkOrange	ILKAP	1.81375017151665	Minus_log10_adjusted_pvalue	-0.408208191394806
HU210 minfc1.3	HU210 minfc1.3	2	hrs	DarkOrange	IMMP2L	2.124549795104	Minus_log10_adjusted_pvalue	-0.767636775970459
HU210 minfc1.3	HU210 minfc1.3	2	hrs	Gold	INKA1	1.47448876085823	Minus_log10_adjusted_pvalue	0.413786351680756
HU210 minfc1.3	HU210 minfc1.3	2	hrs	Gold	INSYN2B	6.92038830133809	Minus_log10_adjusted_pvalue	0.599130570888519
HU210 minfc1.3	HU210 minfc1.3	2	hrs	DarkOrange	IRAK3	6.92178978762554	Minus_log10_adjusted_pvalue	-0.745362758636475
HU210 minfc1.3	HU210 minfc1.3	2	hrs	Gold	IRF7	2.19876304508039	Minus_log10_adjusted_pvalue	0.93513822555542
HU210 minfc1.3	HU210 minfc1.3	2	hrs	DarkOrange	ITGB1	2.2635429386356	Minus_log10_adjusted_pvalue	-0.458134859800339
HU210 minfc1.3	HU210 minfc1.3	2	hrs	Gold	JUNB	2.82507131797792	Minus_log10_adjusted_pvalue	0.491249799728394
HU210 minfc1.3	HU210 minfc1.3	2	hrs	DarkOrange	KBTBD8	2.15277664776432	Minus_log10_adjusted_pvalue	-0.743256747722626
HU210 minfc1.3	HU210 minfc1.3	2	hrs	DarkOrange	KIF2A	10.4782410248464	Minus_log10_adjusted_pvalue	-0.51381129026413
HU210 minfc1.3	HU210 minfc1.3	2	hrs	Gold	KPNA2-PS	2.25424150018132	Minus_log10_adjusted_pvalue	0.497239828109741
HU210 minfc1.3	HU210 minfc1.3	2	hrs	DarkOrange	KRAS	4.83869788692479	Minus_log10_adjusted_pvalue	-0.382706075906754
HU210 minfc1.3	HU210 minfc1.3	2	hrs	DarkOrange	KXD1	4.08985391342762	Minus_log10_adjusted_pvalue	-0.386415988206863
HU210 minfc1.3	HU210 minfc1.3	2	hrs	DarkOrange	LARS2	∞	Minus_log10_adjusted_pvalue	-1.35140526294708
HU210 minfc1.3	HU210 minfc1.3	2	hrs	Gold	LATS2	5.58092528278958	Minus_log10_adjusted_pvalue	1.5703991651535
HU210 minfc1.3	HU210 minfc1.3	2	hrs	Gold	LGI4	2.33291892405295	Minus_log10_adjusted_pvalue	1.11148512363434
HU210 minfc1.3	HU210 minfc1.3	2	hrs	Gold	LIMCH1	2.29138282440746	Minus_log10_adjusted_pvalue	0.43637478351593
HU210 minfc1.3	HU210 minfc1.3	2	hrs	DarkOrange	LIPO2	1.62806995978064	Minus_log10_adjusted_pvalue	-0.477709054946899
HU210 minfc1.3	HU210 minfc1.3	2	hrs	DarkOrange	LIX1L	3.55531983490194	Minus_log10_adjusted_pvalue	-0.515415668487549
HU210 minfc1.3	HU210 minfc1.3	2	hrs	DarkOrange	LNX1	6.90780938405981	Minus_log10_adjusted_pvalue	-0.625174462795258
HU210 minfc1.3	HU210 minfc1.3	2	hrs	Gold	LPIN3	6.62691688715831	Minus_log10_adjusted_pvalue	1.27163887023926
HU210 minfc1.3	HU210 minfc1.3	2	hrs	DarkOrange	LRRC57	4.88635405922875	Minus_log10_adjusted_pvalue	-0.640688359737396
HU210 minfc1.3	HU210 minfc1.3	2	hrs	Gold	LRRC69	11.6459703396989	Minus_log10_adjusted_pvalue	2.4643886089325
HU210 minfc1.3	HU210 minfc1.3	2	hrs	DarkOrange	LRRC75B	3.49665064207954	Minus_log10_adjusted_pvalue	-0.520019948482513
HU210 minfc1.3	HU210 minfc1.3	2	hrs	DarkOrange	LRRC8C	1.5554977079338	Minus_log10_adjusted_pvalue	-0.399725914001465
HU210 minfc1.3	HU210 minfc1.3	2	hrs	DarkOrange	LSM3	1.61275793754954	Minus_log10_adjusted_pvalue	-0.537633180618286
HU210 minfc1.3	HU210 minfc1.3	2	hrs	DarkOrange	LSM6	∞	Minus_log10_adjusted_pvalue	-0.940515100955963
HU210 minfc1.3	HU210 minfc1.3	2	hrs	DarkOrange	LSR	2.11333672958458	Minus_log10_adjusted_pvalue	-0.395695984363556
HU210 minfc1.3	HU210 minfc1.3	2	hrs	Gold	LZTFL1	4.49213468811204	Minus_log10_adjusted_pvalue	0.817270219326019
HU210 minfc1.3	HU210 minfc1.3	2	hrs	Gold	MAFK	2.25303824574319	Minus_log10_adjusted_pvalue	0.413199603557587
HU210 minfc1.3	HU210 minfc1.3	2	hrs	DarkOrange	MAGEB18	11.3045726024352	Minus_log10_adjusted_pvalue	-1.01407670974731
HU210 minfc1.3	HU210 minfc1.3	2	hrs	Gold	MAMDC4	4.53443275418034	Minus_log10_adjusted_pvalue	0.615984380245209
HU210 minfc1.3	HU210 minfc1.3	2	hrs	DarkOrange	MAP4K3	1.86020589457319	Minus_log10_adjusted_pvalue	-0.431448429822922
HU210 minfc1.3	HU210 minfc1.3	2	hrs	Gold	MAPK1IP1	8.09159433682676	Minus_log10_adjusted_pvalue	0.702446103096008
HU210 minfc1.3	HU210 minfc1.3	2	hrs	DarkOrange	MAPKAPK5	∞	Minus_log10_adjusted_pvalue	-0.704207956790924
HU210 minfc1.3	HU210 minfc1.3	2	hrs	DarkOrange	MAST4	3.91630751851271	Minus_log10_adjusted_pvalue	-0.900362908840179
HU210 minfc1.3	HU210 minfc1.3	2	hrs	Gold	MCCC1	2.53913670935428	Minus_log10_adjusted_pvalue	0.512797117233276
HU210 minfc1.3	HU210 minfc1.3	2	hrs	DarkOrange	MCCC1OS	2.78475910162382	Minus_log10_adjusted_pvalue	-0.50066602230072
HU210 minfc1.3	HU210 minfc1.3	2	hrs	DarkOrange	MCTP1	1.90414747917717	Minus_log10_adjusted_pvalue	-0.780181407928467
HU210 minfc1.3	HU210 minfc1.3	2	hrs	Gold	MDK	8.16195668006397	Minus_log10_adjusted_pvalue	0.947538733482361
HU210 minfc1.3	HU210 minfc1.3	2	hrs	DarkOrange	MEF2B	7.0471325228237	Minus_log10_adjusted_pvalue	-0.766036927700043
HU210 minfc1.3	HU210 minfc1.3	2	hrs	DarkOrange	METTL23	∞	Minus_log10_adjusted_pvalue	-1.19928014278412
HU210 minfc1.3	HU210 minfc1.3	2	hrs	Gold	MICALL2	3.32942298401557	Minus_log10_adjusted_pvalue	0.419602245092392
HU210 minfc1.3	HU210 minfc1.3	2	hrs	DarkOrange	MID1	∞	Minus_log10_adjusted_pvalue	-2.50373077392578
HU210 minfc1.3	HU210 minfc1.3	2	hrs	Gold	MIDN	2.32391758127364	Minus_log10_adjusted_pvalue	0.401695162057877
HU210 minfc1.3	HU210 minfc1.3	2	hrs	DarkOrange	MIF4GD	∞	Minus_log10_adjusted_pvalue	-1.08266055583954
HU210 minfc1.3	HU210 minfc1.3	2	hrs	Gold	MLLT6	∞	Minus_log10_adjusted_pvalue	0.878027141094208
HU210 minfc1.3	HU210 minfc1.3	2	hrs	Gold	MND1-PS	4.13948233540462	Minus_log10_adjusted_pvalue	0.799498021602631
HU210 minfc1.3	HU210 minfc1.3	2	hrs	DarkOrange	MORF4L1	2.88867697265432	Minus_log10_adjusted_pvalue	-0.426350623369217
HU210 minfc1.3	HU210 minfc1.3	2	hrs	DarkOrange	MPC2	2.01689987234221	Minus_log10_adjusted_pvalue	-0.539476752281189
HU210 minfc1.3	HU210 minfc1.3	2	hrs	DarkOrange	MPP1	13.5014096350768	Minus_log10_adjusted_pvalue	-0.88220602273941
HU210 minfc1.3	HU210 minfc1.3	2	hrs	DarkOrange	MRAS	2.04392044033553	Minus_log10_adjusted_pvalue	-0.549561738967896
HU210 minfc1.3	HU210 minfc1.3	2	hrs	DarkOrange	MRPL52	1.39834844018325	Minus_log10_adjusted_pvalue	-0.381431460380554
HU210 minfc1.3	HU210 minfc1.3	2	hrs	DarkOrange	MRPS33	2.00186671343628	Minus_log10_adjusted_pvalue	-0.383366346359253
HU210 minfc1.3	HU210 minfc1.3	2	hrs	DarkOrange	MRPS7	2.28572807590748	Minus_log10_adjusted_pvalue	-0.392843663692474
HU210 minfc1.3	HU210 minfc1.3	2	hrs	DarkOrange	MYBL2	1.76352573703471	Minus_log10_adjusted_pvalue	-0.381826132535934
HU210 minfc1.3	HU210 minfc1.3	2	hrs	Gold	MYCN	3.60864668334525	Minus_log10_adjusted_pvalue	0.404877543449402
HU210 minfc1.3	HU210 minfc1.3	2	hrs	DarkOrange	MYD88	2.67693154216613	Minus_log10_adjusted_pvalue	-0.438050538301468
HU210 minfc1.3	HU210 minfc1.3	2	hrs	DarkOrange	MYL12B	3.62321325083938	Minus_log10_adjusted_pvalue	-0.411735892295837
HU210 minfc1.3	HU210 minfc1.3	2	hrs	Gold	MYL4	2.19800735086524	Minus_log10_adjusted_pvalue	0.879330098628998
HU210 minfc1.3	HU210 minfc1.3	2	hrs	DarkOrange	MYL6	1.44624313718498	Minus_log10_adjusted_pvalue	-0.403392672538757
HU210 minfc1.3	HU210 minfc1.3	2	hrs	DarkOrange	MYLPF	1.31956838213288	Minus_log10_adjusted_pvalue	-0.770900726318359
[truncated: 2,468 more rows]
