# Supplementary material for: Whole cell response to receptor stimulation involves many deep and distributed subcellular biochemical processes
Source: J Biol Chem. 2022 Aug 1;298(10):102325. doi: 10.1016/j.jbc.2022.102325 (PMC9520007; doi:10.1016/j.jbc.2022.102325)
Supplement: Supplemental Table S4 [file mmc5.zip]

Archive with 1 entries (1 files):
- jbc_00102325_Suppl_table_4_standard_enrichment_DEGs_mmc5.txt
